# Supplementary material for: Integrated Characterization of MicroRNA and mRNA Transcriptome in Papillary Thyroid Carcinoma
Source: Front Endocrinol (Lausanne). 2018 Apr 16;9:158. doi: 10.3389/fendo.2018.00158 (PMC5911478; doi:10.3389/fendo.2018.00158)
Supplement: Supplementary file 1 [file table_1.xlsx]

## Sheet: Supplementary Table 1
Supplementary Table 1. Differentially expressed miRNAs in PTC LNM-P compared to normal adjacent tissues.
microRNA	Log2 fold change	Adjusted p value
hsa-miR-146b-5p	5.97712	1.90985e-16
hsa-miR-146b-3p	5.67951	3.16586e-18
hsa-miR-221-3p	4.27731	2.04474e-17
hsa-miR-222-3p	4.26884	1.8373e-14
hsa-miR-375	3.64312	3.83844e-05
hsa-miR-21-5p	3.41182	5.04514e-16
hsa-miR-34a-5p	3.27295	3.17183e-08
hsa-miR-31-5p	3.1101	2.55279e-07
hsa-miR-3065-3p	3.04515	0.000465858
hsa-miR-147b	2.98966	0.0211247
hsa-miR-493-5p	2.95248	0.00484163
hsa-miR-551b-3p	2.72274	0.00598879
hsa-miR-21-3p	2.69347	7.19354e-05
hsa-miR-221-5p	2.58644	1.73508e-05
hsa-miR-135b-3p	2.35508	0.00539483
hsa-miR-181a-2-3p	2.34959	2.83803e-06
hsa-miR-410-3p	2.27757	0.0151872
hsa-miR-151a-5p	2.12974	0.000409034
hsa-miR-200b-3p	2.12331	0.000409034
hsa-miR-151b	2.11847	0.000409034
hsa-let-7f-5p	2.10713	8.00867e-07
hsa-miR-411-5p	2.05633	0.0294005
hsa-miR-3065-5p	2.00759	0.0084717
hsa-miR-628-5p	1.91743	0.0143085
hsa-miR-203a-3p	1.86538	0.000130432
hsa-miR-199a-3p	1.79601	0.0130648
hsa-miR-199b-3p	1.79601	0.0130648
hsa-miR-27b-5p	1.77922	0.00207953
hsa-miR-27b-3p	1.76956	0.000161295
hsa-miR-135b-5p	1.72213	0.0102055
hsa-miR-29a-3p	1.69452	0.0033198
hsa-miR-27a-5p	1.67859	0.045684
hsa-miR-30d-3p	1.67241	0.00476356
hsa-miR-143-3p	1.66949	6.63934e-05
hsa-miR-15a-5p	1.64372	0.00195622
hsa-miR-301a-3p	1.63038	0.00368484
hsa-let-7d-5p	1.6236	0.0196723
hsa-miR-30b-5p	1.61525	0.0099435
hsa-miR-27a-3p	1.59703	0.000467292
hsa-miR-212-3p	1.5865	0.0470886
hsa-miR-20a-5p	1.58545	0.0292135
hsa-miR-340-5p	1.57578	2.08704e-05
hsa-miR-92b-3p	1.54596	0.0306722
hsa-miR-181b-5p	1.523	0.000928825
hsa-miR-200a-5p	1.51889	0.0268583
hsa-miR-182-5p	1.51854	0.00481875
hsa-miR-24-2-5p	1.49675	0.0294005
hsa-miR-17-3p	1.47862	0.0335963
hsa-miR-29b-3p	1.47781	0.0353513
hsa-miR-181c-3p	1.46999	0.00300764
hsa-miR-181a-5p	1.4598	0.00146487
hsa-let-7g-5p	1.45241	0.000590177
hsa-miR-181c-5p	1.44293	0.00201773
hsa-miR-16-5p	1.44215	0.0285067
hsa-miR-181a-3p	1.43379	0.0263611
hsa-let-7e-5p	1.40699	0.0316753
hsa-let-7a-5p	1.37124	0.0294005
hsa-let-7i-5p	1.33069	0.00513184
hsa-miR-200a-3p	1.3105	0.0288932
hsa-miR-24-3p	1.26897	0.00253355
hsa-miR-98-5p	1.23461	0.0029437
hsa-miR-335-3p	1.20788	0.0477723
hsa-miR-26b-5p	1.18359	0.00624534
hsa-miR-28-5p	1.11357	0.0196723
hsa-miR-22-3p	1.08929	0.0010519
hsa-miR-103a-3p	1.08101	0.0425086
hsa-miR-1273d	-1.03059	0.0399144
hsa-miR-652-3p	-1.05924	0.024353
hsa-miR-1304-3p	-1.11945	0.0292135
hsa-miR-619-5p	-1.1478	0.0166977
hsa-miR-138-5p	-1.1487	0.0425086
hsa-miR-484	-1.15471	0.0173152
hsa-miR-1915-3p	-1.16379	0.0355568
hsa-miR-4492	-1.20567	0.0407171
hsa-miR-3929	-1.21452	0.0293965
hsa-miR-4430	-1.2218	0.0285067
hsa-miR-363-3p	-1.23058	0.00988197
hsa-miR-3178	-1.24055	0.0284196
hsa-miR-6087	-1.24369	0.049164
hsa-miR-4301	-1.25885	0.0294084
hsa-miR-133a-3p	-1.3046	0.0439569
hsa-miR-6126	-1.32104	0.0306412
hsa-miR-4419a	-1.32165	0.0241743
hsa-miR-1254	-1.38518	0.0099435
hsa-miR-4497	-1.40382	0.0148714
hsa-miR-4508	-1.40391	0.0130648
hsa-miR-3607-3p	-1.41406	0.0445515
hsa-miR-874-3p	-1.41617	0.0174326
hsa-miR-7110-3p	-1.41658	0.032
hsa-miR-5096	-1.43751	0.00434297
hsa-miR-1273a	-1.45317	0.0023667
hsa-miR-1303	-1.47362	0.00300764
hsa-miR-5588-5p	-1.4941	0.0288932
hsa-miR-4496	-1.51632	0.0190411
hsa-miR-1273h-5p	-1.52142	0.00434297
hsa-miR-4459	-1.52655	0.00737005
hsa-miR-1273g-5p	-1.54955	0.0304176
hsa-miR-566	-1.5504	0.00598879
hsa-miR-144-3p	-1.60134	0.0475837
hsa-miR-4417	-1.65411	0.0386151
hsa-miR-1273e	-1.75397	0.001727
hsa-miR-1268a	-1.75534	0.00287462
hsa-miR-7851-3p	-1.80906	0.000881396
hsa-miR-5095	-1.82398	0.00146079
hsa-miR-1273f	-1.86414	0.000465598
hsa-miR-550a-3p	-1.87664	0.0339405
hsa-miR-1273c	-1.87803	0.0292135
hsa-miR-6073	-1.88999	0.0412742
hsa-miR-5689	-1.89593	0.00539483
hsa-miR-1275	-1.91396	0.0240125
hsa-miR-3653-5p	-1.95346	0.00493353
hsa-miR-345-3p	-1.96199	0.0173665
hsa-miR-3667-5p	-2.00019	0.0425086
hsa-miR-210-3p	-2.00141	0.0130648
hsa-miR-4725-3p	-2.03536	0.0243339
hsa-miR-7-5p	-2.09108	0.0192571
hsa-miR-3607-5p	-2.14098	0.00476356
hsa-miR-4461	-2.14814	0.0206321
hsa-miR-4512	-2.24205	0.045684
hsa-miR-486-3p	-2.24496	0.0297366
hsa-miR-451a	-2.30785	0.00050616
hsa-miR-4791	-2.33003	0.00287462
hsa-miR-1290	-2.33211	0.00697669
hsa-miR-3182	-2.34001	0.0173665
hsa-miR-3135b	-2.37413	0.00195622
hsa-miR-138-1-3p	-2.68234	0.00147138
hsa-miR-518d-5p	-2.68369	0.0143085
hsa-miR-520c-5p	-2.68369	0.0143085
hsa-miR-526a	-2.68369	0.0143085
hsa-miR-4259	-2.69509	0.00539483
hsa-miR-663b	-2.72711	0.00195622
hsa-miR-3609	-2.83511	0.013742
hsa-miR-1273g-3p	-2.90731	0.000590177
hsa-miR-873-3p	-3.05217	0.000465598
hsa-miR-6131	-3.20088	0.000217027
hsa-miR-204-5p	-3.34419	6.63934e-05
hsa-miR-486-5p	-3.54078	4.6662e-07
hsa-miR-873-5p	-3.63346	9.10058e-05

## Sheet: Supplementary Table 2
Supplementary Table 2. Differentially expressed miRNAs in PTC LNN compared to normal adjacent tissues.
microRNA	Log2 fold change	Adjusted p value
hsa-miR-146b-3p	4.86031	1.64282e-08
hsa-miR-146b-5p	4.73322	1.64282e-08
hsa-miR-551b-3p	3.80437	0.00127213
hsa-miR-375	3.63614	6.1886e-06
hsa-miR-221-3p	3.58293	1.24717e-06
hsa-miR-187-3p	3.44201	0.00125482
hsa-miR-216a-3p	3.34839	0.0149024
hsa-miR-222-3p	3.21583	2.80224e-05
hsa-miR-432-3p	3.21414	0.0402956
hsa-miR-31-5p	3.17495	0.0039665
hsa-miR-217	3.1608	0.0372316
hsa-miR-205-5p	3.10657	0.00112153
hsa-miR-196a-5p	2.96803	0.0426611
hsa-miR-944	2.84007	0.0159516
hsa-miR-34a-5p	2.70298	1.01607e-08
hsa-miR-34a-3p	2.46752	0.00617571
hsa-miR-21-5p	2.44982	0.000228567
hsa-miR-181a-3p	2.29565	0.00815816
hsa-miR-183-3p	2.20077	0.0328348
hsa-miR-6842-3p	2.18768	0.0080307
hsa-miR-182-5p	2.16738	0.00791693
hsa-miR-127-5p	2.08532	0.0372316
hsa-miR-21-3p	1.98684	0.00213165
hsa-miR-181a-2-3p	1.9748	0.00757513
hsa-miR-183-5p	1.90207	0.00313379
hsa-miR-378d	1.86729	0.029642
hsa-miR-493-5p	1.83097	0.0339519
hsa-miR-889-3p	1.71318	0.0470739
hsa-miR-410-3p	1.70586	0.0159516
hsa-miR-181b-5p	1.48155	0.0311878
hsa-miR-135b-3p	1.37919	0.0372316
hsa-miR-152-3p	-1.24511	0.00908204
hsa-miR-363-3p	-1.54828	0.0444168
hsa-miR-874-3p	-1.73289	0.00815816
hsa-miR-7-2-3p	-2.27405	0.0103566
hsa-miR-577	-2.32985	0.0159516
hsa-miR-873-5p	-2.5815	0.0306377
hsa-miR-204-5p	-2.65542	0.000349139
hsa-miR-138-1-3p	-2.77218	0.00112153
hsa-miR-7-5p	-3.40566	4.66522e-08
hsa-miR-888-5p	-3.55358	0.0204815
hsa-miR-873-3p	-3.69488	5.46304e-05
hsa-miR-1179	-3.87975	3.14702e-07

## Sheet: Supplementary Table 3
Supplementary Table 3. Differentially expressed genes in PTC LNM-P compared to normal adjacent tissues.
Gene	Adjusted p value	Fold change
PTH	0.00507839	69.6837
CLEC3A	0.0147622	32.2534
FAM196B	0.024686	29.7395
FCER2	0.0095086	28.8687
TCL1A	0.0186708	28.8485
TCEAL5	0.000534314	26.41
FAM181B	1.08164e-05	25.3118
HIC1	2.56038e-06	24.6166
GPR151	0.0114075	22.0606
SCGN	0.00969723	20.8785
NLRP4	0.0130301	18.5016
RAG2	0.0129237	17.9863
COL9A3	0.00124706	17.4542
KRT85	0.00677634	16.6666
LIPF	0.0325445	16.5514
PVALB	0.0283115	16.1619
ASGR1	0.000416224	15.7846
CEP19	0.0029209	15.7586
CRH	0.00201036	14.9041
CACNG5	0.0450531	14.8554
TCEB3C	0.0343398	14.3672
ADAMTS8	0.000268049	14.1137
CCDC160	0.00026154	13.9664
HHIPL2	0.0065047	13.9253
MT1H	0.0110784	13.6877
DIO1	0.00695246	13.6373
SLC5A7	0.00936623	13.248
CLEC17A	0.0488691	12.6173
PGAP1	0.000114705	12.5937
C12orf74	0.0104995	12.1831
FCAMR	0.0420553	11.9145
CR2	0.0380451	11.7398
CHGA	0.00743536	11.5484
VPREB3	0.0475259	11.5379
NPFFR2	0.0444059	11.5029
TTLL8	0.010042	11.4408
P2RX5	0.0175724	10.757
SEC14L3	0.0128507	10.7049
SEMA6C	0.000151111	10.7031
SAA1	0.0466324	10.6205
PRDM13	0.000416447	10.6162
HSD3B2	0.00734549	10.4446
FER1L6	0.0116417	10.3539
DLX6	0.0096514	10.0856
SLC25A18	0.000202406	9.94549
KISS1R	0.000729222	9.60387
LIX1	0.00519916	9.5942
SPATA4	0.00395466	9.57848
SLC6A18	0.00044198	9.56706
CHRNA9	0.0353109	9.43619
EIF6	0.000115548	9.3196
ALAS2	0.000509605	9.28861
KCNH7	0.0283146	9.2027
HBA1	0.000134648	9.1186
PTCHD3	0.00785994	8.7481
GLDC	0.00211399	8.74576
PAX5	0.048712	8.73042
CXorf22	0.0102197	8.71223
KCNG1	0.0122982	8.6378
GRIK2	0.0011797	8.62579
GAD2	0.0300213	8.59517
TBX22	0.00381246	8.30106
GPR64	0.000106853	8.29175
FAM47C	0.0442268	8.23667
ZNF749	0.0401194	8.20699
TSGA10	0.000324579	8.18873
LIPJ	0.0258236	8.15748
KCNJ4	0.020077	8.08538
BMP8A	0.00456444	8.04283
TRAPPC4	4.86885e-05	8.03578
PLA2G4D	0.0194601	8.0201
STXBP5L	0.00657664	7.92197
PGA3	0.00271366	7.90393
SPIB	0.0431163	7.82842
SLC1A6	0.0137445	7.82004
IL1RAPL1	0.0199117	7.75327
HOXA5	0.0338778	7.73711
MRO	0.0135875	7.65733
SLC35F3	0.000343598	7.63393
POU3F3	0.0231095	7.60603
CCDC175	0.0223475	7.5814
CXCR5	0.00744748	7.54836
LIPM	0.0137947	7.48288
MUM1L1	0.00586693	7.47964
SEMA3D	0.00793231	7.43608
BLK	0.0439014	7.37659
TBX5	0.00187052	7.32535
HBB	0.000478782	7.31912
CCR6	0.0483806	7.25289
TXNRD3NB	0.0196072	7.23686
HBG2	0.00195315	7.17618
GPR45	0.0114713	7.07876
CALY	0.0314586	7.07645
MT1G	0.0296979	6.9952
SERPINC1	0.0414853	6.98773
TREML2	0.0434779	6.96398
LRRC26	0.0135959	6.95408
C2orf72	0.000895623	6.92596
ATOH7	0.00511431	6.70803
RGS9	0.0138135	6.69034
KCNK9	0.0435257	6.67513
DNER	0.0213527	6.6605
KCNMB2	0.0363702	6.62461
OLFM3	0.0277138	6.46484
PRSS54	0.0347473	6.45347
EVX1	0.0183365	6.43321
VSTM2A	0.00285689	6.36322
DNAH12	0.00142836	6.36069
HBA2	0.00194196	6.33347
CD79B	0.0382956	6.15083
HEMGN	0.00635105	6.09245
HFM1	0.000108702	6.08302
LACTBL1	0.0132414	6.06701
CNTN5	0.0317925	6.02967
FOXD4L3	0.0293617	6.0176
SFRP1	0.018193	5.97927
MYBL2	0.0420406	5.96782
C1orf64	0.0344311	5.91452
NKX2-2	0.00957052	5.88412
EN2	0.0137733	5.86404
CD37	0.0470857	5.77789
CADM2	0.0105874	5.59154
IPCEF1	0.00152216	5.57457
LHFPL4	0.0107402	5.4561
LTB	0.035216	5.44266
TACR2	0.00109153	5.39413
HIST1H2BM	0.0389643	5.37047
CNTNAP2	0.0100693	5.36973
FAIM3	0.0367165	5.35688
LTF	0.0177136	5.34009
PVRIG	0.0247198	5.3246
AIF1L	0.000431826	5.28997
CCDC68	0.00145625	5.26283
LILRA3	0.0476146	5.23334
KCNS1	0.00604742	5.23125
CNTN6	0.00186277	5.22538
ANKRD18B	0.0190957	5.19838
HGD	0.0163822	5.12417
C1orf194	0.0120458	5.11071
GLB1L3	0.00958111	5.0564
CNFN	0.00486476	5.05494
TMC5	0.00250721	5.02614
SKOR2	0.00530077	4.99952
NTF4	0.0102195	4.98802
USH1C	0.043114	4.93315
SH3GL2	0.0303169	4.92607
CDK6	0.00058811	4.8946
CCNF	0.00541366	4.79514
ZNF536	0.0440993	4.75705
ESRRG	0.00272027	4.74563
BHLHE22	0.0150891	4.72631
PTPRQ	0.00954855	4.71908
C4orf19	0.00129514	4.68897
RBMXL2	0.00414163	4.66629
LRMP	0.0216511	4.63631
VAT1L	0.00372504	4.62888
MT1F	0.030588	4.55907
HOXD1	0.00385632	4.53769
TFCP2L1	0.0121361	4.5373
SP5	0.0223681	4.5365
C11orf74	0.00332281	4.52831
HIST1H3J	0.0484448	4.52687
SYP	0.0306228	4.52632
C10orf82	0.0404738	4.51219
MAGEB3	0.0462068	4.46894
DHX36	0.000450652	4.46731
ANKRD34B	0.0495307	4.41799
GNAI1	0.00164298	4.41686
AP3B1	0.000762266	4.41205
CDK8	0.000278432	4.3735
MB	0.0164356	4.35499
TRPV4	0.00614389	4.33842
PDC	0.0614681	4.32595
CUEDC1	0.00778618	4.3253
MAGI2	0.0017591	4.32138
SLC26A7	0.00780805	4.27894
GPR98	0.0117015	4.24615
DGKI	0.023567	4.2367
GCSH	0.00497408	4.23665
BHLHE23	0.0461754	4.21
GHRL	0.0442222	4.20752
PFKFB1	0.0450388	4.20233
UBE2C	0.0401674	4.17725
C2orf44	0.0203412	4.12346
C6	0.035614	4.12259
AFF3	0.0187994	4.08672
TMEM139	0.0345587	4.08351
CDC20	0.026121	4.07153
GDF2	0.0192125	3.96258
B3GAT2	0.0491335	3.95207
E2F2	0.049408	3.95065
UNCX	0.014003	3.94652
CES1	0.00332558	3.94366
GPR63	0.0256359	3.93971
LYSMD4	0.0114229	3.93656
DPY19L2	0.0106919	3.8678
FGF10	0.0331089	3.83738
TTYH1	0.0164834	3.81179
CASC1	0.00473503	3.80761
METTL24	0.0484846	3.80531
ABHD12	0.00195077	3.79729
AK7	0.0105523	3.79299
LRGUK	0.00851728	3.78685
KLHL10	0.0364393	3.78566
ARL17A	0.000415359	3.77679
C10orf107	0.0359382	3.7434
HSD11B1	0.0416626	3.73997
ZNF423	0.00636904	3.73231
ASXL3	0.0490636	3.7318
MPPED2	0.0330418	3.71907
FMN2	0.0413806	3.66233
KCTD16	0.0478008	3.65907
EYA1	0.0148153	3.64652
PCP4L1	0.0388832	3.64487
LRRIQ1	0.00920922	3.63279
FAM167A	0.0275906	3.62076
LIFR	0.00557981	3.619
SMAP2	0.00625037	3.60757
FAM181A	0.00608779	3.59015
COL11A2	0.0268005	3.56592
KCNJ3	0.0343769	3.54949
KIT	0.0111556	3.5449
PAK3	0.0112666	3.50256
PLCH1	0.0464219	3.50127
ISM1	0.0380501	3.48843
MYLK3	0.0363853	3.47989
GCSAM	0.0109484	3.45601
KIF23	0.0220438	3.43234
RGS17	0.00859813	3.42015
PROX1	0.0191007	3.39171
SLC10A5	0.0279115	3.3891
TSNARE1	0.00656534	3.3582
TCF7L1	0.0327178	3.34989
MLIP	0.0393829	3.30052
ID4	0.00485492	3.28112
FOLR1	0.0248258	3.27839
KIAA1324	0.0391828	3.26702
PHOX2A	0.0394809	3.24325
RPS6KA6	0.0224299	3.2313
HDGFL1	0.00281593	3.21225
NOS1	0.0125712	3.2099
CCDC85A	0.0255774	3.20709
PRMT8	0.0196463	3.20563
SNCA	0.0336353	3.19635
SLC26A4	0.0350191	3.1744
DEPTOR	0.0108957	3.17282
PLK1	0.0459516	3.15668
EPHB1	0.0129101	3.15174
ADM2	0.0487099	3.15145
PROCA1	0.0405408	3.1178
DLG2	0.0324109	3.10888
SGCD	0.00486218	3.07585
ACVR1C	0.0261185	3.06092
ZNF587B	0.00678755	3.05818
PCDP1	0.0430031	3.05639
PAPSS2	0.00890687	3.04812
DNA2	0.0143443	3.04623
ANO5	0.00760809	3.04013
VSX1	0.0442756	3.02683
GRIP1	0.00880332	3.01493
PURG	0.0358779	3.0074
ZNF564	0.0453863	2.98111
NEXN	0.00885985	2.97849
KCNAB1	0.0325569	2.97735
CLIC3	0.045775	2.97184
WDR72	0.0163737	2.96517
CDON	0.0211054	2.96071
NPR3	0.0229341	2.93355
GSTM3	0.0350789	2.92818
PAQR3	0.0227261	2.91912
PPARGC1A	0.0366556	2.90619
PLA2G7	0.0237922	2.905
RAG1	0.0125248	2.88877
RIBC1	0.0355727	2.88479
RSPO2	0.0489836	2.86728
NHLH2	0.0722784	2.86667
RABL6	0.00802995	2.85748
LONRF1	0.0114552	2.78402
ACSM5	0.0364685	2.77858
TMEM232	0.0334951	2.77209
TBC1D4	0.00367629	2.75421
LRP2	0.0363491	2.74368
CRLF1	0.0327125	2.70071
PLCB4	0.0118546	2.69764
RNF103-CHMP3	0.0280989	2.68683
ITPR1	0.0277068	2.67735
CDK19	0.0464304	2.67127
KCNIP3	0.0252579	2.66574
IQGAP2	0.0151025	2.66157
PARN	0.00794756	2.65396
NECAB1	0.0426366	2.65312
BCL11A	0.0186861	2.6394
ELMO1	0.0291375	2.6317
GARNL3	0.0170511	2.63131
NETO2	0.0199559	2.62504
CENPJ	0.00469345	2.6176
LHX6	0.0404907	2.60134
ARHGAP24	0.0169324	2.58692
RNF32	0.0443755	2.56615
MORN2	0.0314171	2.56397
ADAM22	0.0166881	2.53935
HLF	0.0158906	2.52856
EYA2	0.0173645	2.52725
MTRNR2L1	0.0492834	2.51614
MAP3K5	0.0207893	2.5138
BANK1	0.0229156	2.50889
ZFP2	0.0490652	2.50497
GFRA2	0.0174177	2.48644
PKIA	0.0165621	2.47965
PCLO	0.0200832	2.4785
ABCG1	0.0445599	2.46848
SH3BGR	0.0321568	2.45128
BARX1	0.045336	2.40945
CSGALNACT1	0.0391468	2.40343
DISP2	0.0359017	2.39536
ERO1LB	0.0218995	2.39047
THSD1	0.0286658	2.38677
CCDC146	0.0416492	2.38335
GHR	0.0448905	2.38008
WBSCR17	0.0421943	2.37339
PPM1L	0.0490253	2.36155
TFPT	0.0197856	2.35304
C2orf88	0.0360472	2.34915
PCDHB7	0.046971	2.29381
MARC1	0.0321777	2.27717
CSRP2	0.0132525	2.26853
CDK11A	0.0182226	2.26562
LIN9	0.0418341	2.26239
UPF3B	0.0144314	2.25559
SPAG1	0.0423153	2.23951
MINA	0.0316943	2.20642
KCNQ5	0.0141961	2.20528
IYD	0.0494393	2.17913
TNFAIP8	0.0241632	2.17024
GPR125	0.031616	2.17001
ARRDC4	0.0498704	2.15681
SCARF2	0.0419888	2.15448
NUCB2	0.0106371	2.14704
SYNE1	0.046801	2.14685
POLI	0.031637	2.14058
ZDHHC23	0.023152	2.1392
SOX5	0.0261624	2.13674
LPHN2	0.025995	2.13297
GPAM	0.0496716	2.10954
RPS6KA5	0.0369324	2.09422
MAEA	0.0492976	2.08942
TXNL1	0.0392298	2.08646
ALDH7A1	0.0390291	2.02518
HSP90B1	0.028118	2.01061
DCTPP1	0.0339599	-2.00081
FAAH2	0.0287715	-2.00938
IKZF2	0.0485567	-2.03186
MICALL2	0.0119295	-2.03769
PIGL	0.0198105	-2.03811
NFATC4	0.00955551	-2.03939
CARNS1	0.0380548	-2.04015
DVL1	0.021277	-2.05536
PPP1R7	0.0173301	-2.05547
TMEM199	0.0386119	-2.05758
BMP1	0.0388014	-2.05888
AK1	0.0367419	-2.0617
KLHL21	0.0120039	-2.06372
FSTL3	0.031976	-2.06395
PLEKHH3	0.00956294	-2.06447
FHOD1	0.0253088	-2.06981
ARL15	0.0149073	-2.06997
APITD1-CORT	0.0845144	-2.08134
GABRE	0.0237724	-2.08957
ADAM15	0.0163919	-2.1024
NAV2	0.0344871	-2.10949
GPSM1	0.0107239	-2.11291
NRIP1	0.0321959	-2.11366
LYNX1	0.026211	-2.11669
GLS2	0.0380736	-2.12856
PRRT3	0.0288475	-2.12912
DUSP8	0.0419299	-2.13127
KLF6	0.0155845	-2.14364
LILRB5	0.0365197	-2.14432
ITPKC	0.0116254	-2.15739
CDC42BPG	0.0334617	-2.15759
RAB24	0.0389698	-2.16664
RNASEK	0.0204128	-2.16895
ELN	0.048351	-2.17169
UBE2QL1	0.034544	-2.18767
PLXNA4	0.030059	-2.19996
ST3GAL5	0.0189984	-2.20398
MTUS1	0.0182687	-2.20595
TTI2	0.047943	-2.20975
SIPA1L2	0.0216988	-2.21156
TUFT1	0.0178455	-2.21607
SNX25	0.0219242	-2.21803
DBNDD2	0.0166264	-2.22787
TDRD10	0.0456522	-2.23118
LY6E	0.0234521	-2.23731
TMEM184A	0.0387334	-2.23945
DLEC1	0.0358465	-2.24014
RAP1GAP2	0.0141657	-2.24521
XPR1	0.0239786	-2.24855
NUDT14	0.0287928	-2.26178
GLTSCR2	0.018748	-2.26966
PPAP2C	0.0490132	-2.27744
ITGB4	0.0124048	-2.28897
INF2	0.0177941	-2.29029
NPDC1	0.00634911	-2.29311
EPOR	0.00572707	-2.29483
SPRY1	0.0463043	-2.3001
PHLDA3	0.0394441	-2.30406
ENDOD1	0.0348088	-2.30844
PRSS22	0.0231946	-2.31332
CHPT1	0.0127853	-2.31385
SOX17	0.025547	-2.31952
DBP	0.00878173	-2.32001
UPP1	0.0317586	-2.32512
GALNT7	0.0473056	-2.33352
SLFN13	0.0276777	-2.33405
DDB2	0.031201	-2.33468
PLEKHG4	0.0251204	-2.33824
GPR27	0.023433	-2.34001
MB21D2	0.0365025	-2.34827
SREBF1	0.0108957	-2.34963
STX3	0.0222043	-2.35189
SOWAHA	0.0207269	-2.35401
HES4	0.0136953	-2.36105
GOLGA8B	0.00523947	-2.36116
SOWAHB	0.0399514	-2.3668
TYRO3	0.043105	-2.37093
TBC1D2	0.044424	-2.37674
TSC22D1	0.0272614	-2.37957
PLEKHA6	0.0161695	-2.37977
HK3	0.0454884	-2.38183
S100A4	0.0217376	-2.38518
KCNK15	0.0196672	-2.38542
MCTP2	0.0107071	-2.40079
ARMCX6	0.0240601	-2.40566
DNASE1L2	0.022489	-2.40975
PTPRE	0.0487618	-2.41319
WDR86	0.00281452	-2.41922
MDK	0.027361	-2.42395
F13A1	0.00292396	-2.43092
TTC4	0.0348427	-2.43223
NOS1AP	0.00628429	-2.44847
MEGF9	0.0483491	-2.45547
PKIB	0.0342047	-2.46723
RPS28	0.0285123	-2.46965
CORO2A	0.0342113	-2.47243
CNTD2	0.0359536	-2.47517
ZNF714	0.0218956	-2.47682
PTP4A3	0.0299002	-2.483
EPS8	0.0258926	-2.49356
EAF1	0.0259397	-2.50304
ZGLP1	0.0407181	-2.50427
MAPK13	0.00945833	-2.53621
PDZD7	0.0296172	-2.53879
CLDN4	0.0149364	-2.54808
KCNK5	0.00535775	-2.56884
C11orf70	0.039709	-2.59092
IGSF21	0.0375641	-2.59718
TMEM240	0.03433	-2.59768
SDK1	0.0318133	-2.5984
DAPK2	0.0449681	-2.59945
IGFBP6	0.016356	-2.60986
CPEB1	0.0246543	-2.61352
PRDM1	0.0351875	-2.61779
PLK3	0.0127869	-2.62406
FBXO2	0.0282189	-2.62435
TLCD1	0.0190948	-2.62715
ULBP1	0.0379731	-2.6299
HEY2	0.0196729	-2.64479
DLG4	0.00341217	-2.64792
FAM53B	0.0350924	-2.64924
REPIN1	0.0151841	-2.67213
LONRF2	0.00780043	-2.67941
JPH4	0.0325844	-2.67955
C1QL1	0.0457495	-2.68265
MPZL3	0.0420273	-2.68555
FKBP14	0.0198191	-2.71617
SNX22	0.0195333	-2.71777
FAM150A	0.0274978	-2.72037
SLC44A4	0.0366652	-2.7259
SIK1	0.0314876	-2.74054
GLT1D1	0.0382666	-2.75264
ETV5	0.0249112	-2.76393
JPH1	0.0255878	-2.80051
C1orf226	0.0354922	-2.80537
GRB7	0.0248065	-2.80819
DDX39B	0.000475669	-2.83751
SHROOM4	0.0328698	-2.84643
PLAG1	0.0242899	-2.86318
FAM20A	0.0202014	-2.87944
COL7A1	0.0114905	-2.88131
ATP11A	0.0050633	-2.89519
PHYHIP	0.0410076	-2.92105
NAT8L	0.0157188	-2.93422
MSR1	0.0165836	-2.93669
NOD1	0.0354194	-2.94126
HPN	0.0242854	-2.94287
ABCC3	0.0455068	-2.94494
MCF2L2	0.0234124	-2.96665
CATSPER2	0.0381624	-2.97315
DUSP6	0.0471163	-2.98908
MED26	0.0354242	-2.9999
EMILIN2	0.00130313	-3.00022
ETNK2	0.00728046	-3.00489
BHLHE40	0.0250395	-3.01301
FRMD3	0.0456393	-3.02405
ADORA1	0.0195789	-3.04495
CAMK2N1	0.0178139	-3.04605
SPATA18	0.0272557	-3.04939
HBEGF	0.019611	-3.06672
EXTL1	0.0230624	-3.07223
SFTA3	0.0169971	-3.08373
SV2A	0.0133702	-3.08586
GAS2L3	0.0169371	-3.08881
TREM2	0.0489771	-3.09529
CACNG4	0.0299083	-3.10717
PSD3	0.0146129	-3.10767
SAMD4A	0.00187202	-3.12712
RAB27A	0.00579463	-3.1272
IER5L	0.023713	-3.12994
ULBP2	0.0474903	-3.13805
MAMLD1	0.0202172	-3.1489
LAD1	0.038352	-3.16675
C8orf4	0.0487028	-3.16909
CCNE2	0.0408951	-3.18301
ADAMTS9	0.00238646	-3.19456
PDE4C	0.0297091	-3.24325
GALE	0.0095318	-3.24364
CDKN1A	0.0249608	-3.26248
ATF3	0.0347012	-3.27137
UNC5D	0.0289824	-3.30969
IGFBP5	0.0037163	-3.3152
DHRS3	0.00719156	-3.31786
SRCIN1	0.00934962	-3.32786
PDE5A	0.0352026	-3.33748
CCDC64B	0.00445749	-3.35452
PCSK1N	0.0287341	-3.3576
SEMA6B	0.00123019	-3.37965
TESC	0.00324713	-3.39065
GSDMA	0.0426516	-3.39305
GLDN	0.0159843	-3.40257
CRABP2	0.00507985	-3.40854
RDH5	0.0219429	-3.41059
FAM132A	0.0104998	-3.41615
CPT1C	0.0051488	-3.43496
PVRL4	0.0371371	-3.48693
ARMCX3	0.00311502	-3.52919
C19orf33	0.0411146	-3.53075
DUSP5	0.0126389	-3.55426
NR4A3	0.0186745	-3.63493
TRIM54	0.0200485	-3.67628
SPON1	0.0407972	-3.68248
TIPARP	0.00403913	-3.70367
FAM111B	0.0435636	-3.71778
BNIPL	0.00125356	-3.72009
C1orf51	0.0196578	-3.72805
A1BG	0.00509687	-3.75541
FSTL4	0.00471118	-3.77748
FNDC4	0.015917	-3.83215
ZNF597	0.0372626	-3.88881
TMEM79	0.0019339	-3.90566
EGR3	0.0232256	-3.9121
ECM1	0.000587325	-3.98071
PRRT2	0.0237191	-3.98534
TMEM100	0.0257901	-3.99289
MLXIPL	0.00477491	-4.04779
LEMD1	0.0166591	-4.06389
KBTBD12	0.0321174	-4.09795
NRP2	0.00132151	-4.14198
LRRC55	0.0191681	-4.17163
APOC1	0.0360153	-4.18528
OSM	0.0421387	-4.1932
CDH3	0.0253414	-4.19647
TNFRSF12A	0.0135013	-4.22588
SPTBN2	0.0253519	-4.28283
RIMS2	0.0118674	-4.30005
ZFAND2B	0.0277457	-4.3001
SCLY	0.0114024	-4.32078
GATSL1	0.000987994	-4.32179
PLXNC1	0.00740348	-4.38437
GGT6	0.0280888	-4.39962
CLEC5A	0.0297833	-4.40675
SFRP4	0.0302718	-4.41647
NR1D1	0.000466579	-4.43602
MCOLN3	0.0282606	-4.44365
PNPLA5	0.0126679	-4.50117
LRG1	0.0371955	-4.50804
MAG	0.0382192	-4.53667
TGFA	0.00384578	-4.65708
SIRPB1	0.00918942	-4.85116
CPA3	0.0366354	-4.96307
ALOX15B	0.0421277	-4.96466
RASA4	0.00592274	-4.98322
MS4A14	0.0259633	-5.00163
PCSK2	0.0277207	-5.01509
DKK2	0.013355	-5.03275
RTL1	0.0278263	-5.1347
CST6	0.0256298	-5.17216
OR5AN1	0.0482251	-5.18941
ZNF419	0.0024405	-5.30714
PCDHA10	0.00186464	-5.36165
CC2D2B	0.0175009	-5.41571
GOLT1A	0.030533	-5.4669
EIF4A1	0.000177922	-5.50074
OR4D10	0.0417057	-5.51474
LRP4	0.00766355	-5.59526
PGAM2	0.0114794	-5.66731
PKP1	0.00208961	-5.67165
PLA2G5	0.00637091	-5.75126
PDZK1IP1	0.0152489	-5.75272
TMEM150B	0.0229142	-5.79323
ADCYAP1	0.0236022	-5.85672
LRRK2	0.00143044	-5.8704
MMP7	0.0467947	-5.87858
HS6ST2	0.010352	-5.88702
SEZ6L2	0.000257803	-5.97143
PCDHGA7	0.0339645	-6.04143
SERPINE1	0.00293897	-6.05303
HAS2	0.010139	-6.06776
PRR15	0.0079656	-6.11784
WISP2	0.0196072	-6.54494
PSG7	0.0415245	-6.57011
KRT78	0.0440345	-6.61682
FOXI2	0.0204458	-6.63776
APOL5	0.0323515	-6.92438
CPNE4	0.0246716	-6.9593
ICAM5	0.000151871	-7.01624
SYT1	0.00521284	-7.03511
EPHA10	0.00191333	-7.03748
CDKN2A	0.00511631	-7.0842
PTCHD2	0.00251594	-7.13823
GP5	0.011481	-7.2283
MYBPH	0.0104705	-7.26583
CRLF2	0.0182897	-7.27338
REN	0.0080199	-7.33936
SCGB3A1	0.014534	-7.45292
NCR1	0.0386317	-7.52736
TPSAB1	0.00273641	-7.58823
IL22RA2	0.0417545	-7.61544
HMGA2	0.00999017	-7.6314
SV2C	0.0107012	-7.64535
SNAP25	0.00657215	-7.68888
RXRG	0.00477803	-7.77897
CATSPER1	0.00617093	-7.81317
DRAXIN	0.000162808	-7.8814
MYBPHL	0.00170145	-7.90832
PASK	0.000190368	-8.01594
PENK	0.0177128	-8.04678
C9orf62	0.00893453	-8.15433
ARHGAP19	0.00348189	-8.22146
VENTX	0.00423007	-8.27499
NANOS3	0.0142775	-8.29432
C2orf54	0.0247458	-8.63146
SLC6A20	0.0120905	-8.63883
PLA2G2A	0.0279141	-8.81252
CCL17	0.00379349	-9.10097
IGFL2	0.0431392	-9.1935
GPC5	0.0179461	-9.19939
CCDC73	0.0164522	-9.4567
CCL13	0.00204119	-9.50715
STRA6	0.00105458	-9.63944
THBS4	0.00226922	-9.93654
NOX5	0.000832707	-10.1007
SCG2	0.00356736	-10.3882
CITED1	0.0108015	-11.8905
HDC	0.0168374	-12.7873
OR5A2	0.00113004	-12.8694
RSPO1	0.00157801	-13.0528
AWAT2	0.0418846	-13.72
INSRR	0.0369772	-13.7794
ALOXE3	0.0404798	-14.3014
LYPD2	0.0408669	-14.8964
SPAG6	0.0117752	-15.0338
TPSB2	0.000604813	-15.1607
CSF3	0.0293406	-16.3735
TRPC5	0.000433565	-16.6833
AGBL1	0.0251808	-16.74
SIAH3	0.0454815	-17.1679
C1QTNF3	0.0244171	-17.8415
SFTPA2	0.00503761	-17.9358
PLA2G12B	3.76431e-05	-18.0189
ABCC11	1.5937e-05	-18.7536
VSIG1	0.00835841	-20.5432
PLA2G1B	0.00409747	-21.0388
CHI3L1	0.00204866	-21.5881
SLIT1	0.00177641	-22.2318
STMN2	0.00243846	-23.927
MS4A2	0.00317224	-27.1445
PSG8	0.00122877	-27.5038
CST1	0.00723201	-29.1528
ART4	0.0124928	-30.2839
LY6D	0.00787805	-32.069
HOXD10	0.0125991	-35.9174
TPSD1	0.00167013	-36.718
PLA2G2E	0.0123623	-36.8129
SDR16C5	0.00505042	-40.1156
KRT17	0.0126972	-46.5803
IVL	0.00041305	-74.8496
DIRAS3	1.27436e-05	-77.1328
SFTPA1	1.88174e-06	-205.175

## Sheet: Supplementary Table 4
Supplementary Table 4. Differentially expressed genes in PTC LNN compared to normal adjacent tissues.
Gene	Adjusted p value	Fold change
SH2D4B	0.000392803	41.0008
TMEM174	0.000352974	37.6837
RTP3	0.000176334	34.9141
PCDH11X	2.07532e-06	31.8185
SLC5A5	4.9302e-06	25.6514
HMGCS2	0.0129177	21.6666
GTSF1	0.0322446	18.2986
CARTPT	0.00483934	17.4521
AGR3	0.00014633	17.2586
IL13RA2	0.0163167	16.6261
EVPLL	0.000376265	16.2348
FLRT1	0.0383262	15.6227
PI15	0.0212711	14.9976
OR2T8	0.0346333	14.9215
ZP1	0.020855	14.3736
PCDHGA6	0.0400038	13.3653
TBX5	0.000127088	12.663
STAB2	2.0619e-06	12.3359
TEX35	0.0436183	12.3121
IFITM5	0.00255805	12.0297
AGMO	0.00525434	11.9399
DMRTC2	0.0202681	11.9186
ZNF705A	0.040704	11.8507
KLHL4	0.000393034	11.7412
PTX3	0.00656689	11.5731
DEPDC4	0.0122742	11.532
PRKG2	0.00915664	10.9231
TEKT5	0.0177009	9.84969
CUX2	6.85328e-06	9.08209
CYP3A7	0.0391323	9.07958
SLITRK6	0.00381845	8.42368
MUM1L1	0.000301152	7.99024
RBM46	0.0100458	7.95562
SEC14L3	0.0241566	7.81836
SYT9	0.0001489	7.29053
FXYD1	0.000756802	7.24036
DLK2	0.00875409	6.99192
PTCHD3	0.0476572	6.96394
PGA4	0.00101643	6.92736
PEX5L	0.00201236	6.86955
GPM6A	0.000111401	6.69116
B3GALT5	0.0130581	6.53267
EPHA6	0.001389	6.33824
TTYH1	0.0092226	6.33603
XKR9	0.0277684	6.31498
CNTN3	0.0003525	6.26995
AQP4	0.00306759	6.26366
LGALS2	0.00156707	6.20652
RGS8	0.0229505	6.15977
LHB	0.021759	6.1179
EPHA5	0.00351205	6.07794
PRSS45	0.00315096	6.05051
PTPRQ	0.00191703	6.00866
B4GALNT2	0.00304997	5.89825
GPR182	0.00227791	5.87301
ZNF443	0.0263872	5.83578
PRSS37	0.0251985	5.74986
THEM5	0.0457589	5.70173
DDX25	0.000336695	5.69345
IPCEF1	0.00104698	5.56941
GPR97	0.00771213	5.49245
HIST2H2AA3	0.0107376	5.45226
VPREB3	0.0135707	5.35712
HRASLS5	0.0390356	5.35092
CCDC160	0.0036562	5.32224
HEPHL1	0.0483056	5.23326
CTRB2	0.0174259	5.22491
SPIB	0.0484932	5.22191
LRP1B	0.0128532	5.08969
IGFN1	0.000506949	5.08852
KHDRBS2	0.00108517	5.03026
CNR2	0.00581246	5.00874
CPO	0.0196629	4.96726
LMX1B	0.00202631	4.88671
SLC51B	0.0423792	4.88601
HSD17B6	0.00175205	4.83464
CECR2	0.00404201	4.78939
FGF7	0.00392132	4.78116
RASSF9	0.01088	4.77075
SLITRK5	0.0267521	4.66903
IGSF10	0.000567748	4.66173
WDR93	0.000280213	4.65616
ADH1C	0.0127342	4.5931
LGALS4	0.0100292	4.59203
KCNAB3	0.00345356	4.57771
KCNMB2	0.0276135	4.55186
PRRG3	0.00241569	4.50981
CA4	0.00952474	4.46907
MYH15	0.000997991	4.44708
PGA3	0.0399579	4.42963
CWH43	0.0190446	4.42603
EFHB	0.00458408	4.39968
HBB	9.80446e-05	4.39378
ALAS2	0.00812451	4.31428
NWD1	0.0230585	4.30984
DGKI	0.000208807	4.30125
DCT	0.0366915	4.22785
PCDHA10	0.0324706	4.22758
DPT	0.0203548	4.20333
ODAM	0.0159067	4.17503
RYR2	0.00325738	4.15317
AS3MT	0.0300107	4.15316
NOL4	0.0132788	4.15245
CRH	0.0103289	4.12357
SERPINA5	0.0385082	4.07329
SLC6A3	0.0154681	4.07322
DNAJB13	0.0360798	4.04874
ART4	0.0196215	4.04262
NEK10	0.0210199	4.02154
ENKUR	0.0412651	3.9948
LHFPL1	0.0184349	3.97798
SLC2A12	0.0221831	3.96821
ABCA10	8.59912e-06	3.9668
PLEKHD1	0.0104683	3.95036
GUCY2C	0.0355625	3.92594
GRIK4	0.0076927	3.90027
WDR65	0.0213373	3.88268
EGLN3	0.0162739	3.86554
TSKS	0.0348439	3.86532
CHRDL1	0.000390441	3.82268
TNFRSF11A	0.00201682	3.81573
RADIL	0.000810343	3.77775
TRAT1	0.0356341	3.76463
KIF19	0.00727332	3.75836
C2orf70	0.0332208	3.71629
KLHL33	0.0497857	3.71421
MMRN1	0.0111744	3.6929
INHA	0.0407981	3.69074
C2orf44	0.00842889	3.67298
PLA2R1	0.00124747	3.65681
TMC5	0.00295646	3.64141
NODAL	0.0405414	3.62441
CNTN5	0.0245894	3.61542
KCTD16	0.0243225	3.60348
DDX26B	0.0139272	3.59284
EFCAB11	0.0043459	3.58712
FAM72A	0.0330802	3.54539
STXBP5L	0.0316448	3.50293
SCN7A	0.0160335	3.49427
PRTG	0.000390364	3.49379
CCDC67	0.0317729	3.48593
TMPRSS3	0.00797666	3.48555
SEMA3D	0.0354823	3.48353
ATP13A5	0.026221	3.45886
ASXL3	0.0114997	3.43525
FAM211B	0.014121	3.43404
ENO4	0.0287718	3.42699
SLC5A8	0.00453392	3.42377
KCNA1	0.0154898	3.39236
TNN	0.036086	3.38973
TRIM6	0.0320413	3.38536
ABCA9	0.00339129	3.37469
GPR98	0.0259473	3.36795
TUBA8	0.0302761	3.3652
C22orf15	0.0413867	3.35298
RGS17	0.0151781	3.32789
NRN1	0.0127009	3.31645
ZFP2	0.0396171	3.30605
PAPSS2	0.000528469	3.30533
CHRNA4	0.0134794	3.30486
MIOX	0.0229642	3.293
PBX4	0.00218619	3.29257
ACSL6	0.0325054	3.28886
LRRC15	0.028976	3.28668
FAM186A	0.0417684	3.26939
C14orf28	0.0151437	3.25008
SH2D6	0.00841683	3.24627
SLC10A6	0.0475311	3.23773
TRO	0.00965931	3.22797
RSPH4A	0.0433574	3.22598
C2orf62	0.00478051	3.21923
SELV	0.0456627	3.20012
TSPAN11	0.00182981	3.19453
ZNF812	0.0472282	3.19243
MYLK3	0.0314445	3.18885
SLC4A4	0.0029756	3.18654
DPY19L2	0.000610075	3.17956
FOXP2	0.00405997	3.16705
WDR72	0.000642007	3.1537
GHR	0.0015465	3.11003
ELMO1	0.0012268	3.1078
AGTR1	0.0111885	3.10763
ADCYAP1R1	0.0102839	3.08845
AGPAT4	0.000269226	3.08674
CCBE1	0.0433058	3.08612
KIAA1456	0.000246658	3.08559
PPARGC1A	0.00874614	3.08362
ZNF564	0.0188784	3.07478
KIAA1683	0.00569534	3.05011
RSPO3	0.0112385	3.04459
FMO2	0.0386468	3.00489
FZD9	0.022086	2.99514
LEAP2	0.0374519	2.994
CNTFR	0.0478594	2.98911
OTOS	0.029748	2.98683
COL23A1	0.0276674	2.98621
PROX1	0.00333125	2.97916
CNTNAP3	0.0171363	2.97229
CCDC110	0.0155594	2.97164
SLC13A4	0.00427646	2.96805
LIFR	0.00249333	2.96237
CHRNA10	0.010287	2.95379
FSD2	0.00729813	2.95113
KIAA1324	0.0163804	2.94321
STEAP2	0.00610713	2.93959
TDRD6	0.00648724	2.93376
RSPH1	0.0279286	2.9295
SCUBE3	0.00175807	2.92859
TBX22	0.0361535	2.91964
HIF3A	0.0255327	2.91183
KCND3	0.0486174	2.90456
HFM1	0.0128986	2.88244
ZNF222	0.0196201	2.8797
EPHB1	0.0210991	2.87471
KIF1A	0.00966661	2.87357
SCGB2B2	0.0436128	2.8366
CCDC36	0.00856047	2.81231
RANBP3L	0.0401114	2.80369
RIBC1	0.0119249	2.79972
SH3BGR	0.0138512	2.79765
PCP4	0.0347682	2.79585
RNF150	0.0070632	2.79514
SALL4	0.0453376	2.79002
ZNF831	0.00242011	2.7891
C5orf63	0.0146374	2.78084
RAX	0.01767	2.76893
ZNF491	0.0250067	2.76797
CENPJ	0.00302584	2.76327
LRRIQ1	0.0255493	2.74227
RORB	0.0471931	2.73998
ST6GALNAC1	0.0484689	2.73518
NLGN1	0.0162221	2.73179
DNAH7	0.000972449	2.72888
SCN4B	0.00438158	2.72717
DNAH6	0.0256067	2.72631
WFIKKN1	0.0345287	2.72018
CDON	0.0182549	2.72002
SHANK2	0.0108165	2.71993
WDR96	0.00372395	2.70123
SNCA	0.0140181	2.69827
ZNF182	0.0486781	2.693
PDE11A	0.023125	2.68941
TTC40	0.0416818	2.68753
TTLL9	0.0462616	2.68129
C3orf35	0.0282368	2.67815
SLC14A1	0.0114983	2.67122
DIO2	0.00297338	2.67052
ANKS1B	0.00196526	2.6681
TMEM246	0.0393126	2.66262
PTGR2	0.00721169	2.66065
NMNAT3	0.0134165	2.6514
VLDLR	0.00369491	2.64846
DEPTOR	0.00145633	2.6406
BEX1	0.0152019	2.63526
GRK1	0.0166603	2.63248
IGF2	0.0053228	2.62294
AKR1E2	0.0018603	2.6211
CYP17A1	0.0403165	2.61158
PLA2G7	0.0418234	2.60809
RPS6KA6	0.00307988	2.60574
CXCL12	0.0115767	2.60179
CCDC146	0.00143504	2.59768
ANK2	0.0318487	2.59111
RNF112	0.0387708	2.58229
LRRC37A	0.0419954	2.58192
SLC6A18	0.0396787	2.56523
KCNJ12	0.0137178	2.56382
WDR17	0.0261374	2.55862
ZNF585A	0.0286579	2.55084
ABI3BP	0.00222601	2.54447
GSTM5	0.033866	2.54001
IRS4	0.0262515	2.53967
KCTD8	0.0269506	2.53613
SLC30A4	0.0181824	2.53255
GPIHBP1	0.031599	2.52142
BTNL9	0.0184621	2.51239
ZNF177	0.0436553	2.50424
SCNN1G	0.0210538	2.5021
NRXN1	0.0476575	2.49592
FAIM2	0.049587	2.49033
JUN	0.0151323	2.48695
KCNJ8	0.030316	2.48451
ZNF391	0.0128606	2.47768
DNMT3B	0.0181183	2.47732
GATM	0.00852356	2.46827
ZC3H8	0.0139092	2.45878
BCO2	0.0332989	2.45574
MYCT1	0.01234	2.45223
PALM2-AKAP2	0.0106392	2.44894
MPPED2	0.0223674	2.44807
FHDC1	0.0284455	2.44437
HLF	0.0157978	2.44365
ZDHHC11	0.0332026	2.42858
GPR125	0.00751578	2.42297
IL15	0.00486257	2.42229
PKIA	0.0442555	2.42046
ZNF670	0.0108225	2.42036
CDHR3	0.0481225	2.41669
QRICH2	0.010908	2.41234
KATNAL2	0.0171384	2.41113
TFCP2L1	0.0323179	2.409
CSGALNACT1	0.00746989	2.4088
ADM2	0.0341847	2.39478
MTERFD3	0.00522093	2.38439
PLCH1	0.033125	2.36977
KIAA2022	0.0448748	2.36538
PGAP1	0.0183445	2.36232
DUS4L	0.0422751	2.36219
NOSTRIN	0.00343519	2.35498
FAM124A	0.0284042	2.35407
GBP1	0.0063663	2.35117
ZNF30	0.0398045	2.33544
RPS6KA5	0.00984607	2.32743
MARCH3	0.0448237	2.30001
ZNF521	0.0318506	2.29575
ALDH1A2	0.0285368	2.2946
CACNA2D4	0.0447117	2.2933
OGDHL	0.025746	2.29225
RGS16	0.0291399	2.28567
SEMA6D	0.0176703	2.27665
ZFPM2	0.0184721	2.26753
TAF1A	0.0232999	2.26448
AKR1C1	0.0433992	2.26246
SYNE1	0.00905648	2.26223
HDAC4	0.0396522	2.26196
CYP7B1	0.0217648	2.26069
TMEM232	0.0246714	2.25885
TRIM39-RPP21	0.0329327	2.25405
ABCA8	0.013659	2.24143
CBWD6	0.00839618	2.24135
MYRIP	0.0198981	2.23735
ITM2A	0.0176258	2.23311
SMOC2	0.0112149	2.23288
KLHL8	0.00210365	2.22903
VPS37D	0.0157698	2.22312
ZMAT1	0.00311364	2.20719
FHL1	0.0145293	2.20091
C9orf156	0.00560229	2.20042
LAG3	0.0383416	2.1984
SCML2	0.0384533	2.19679
TC2N	0.0118579	2.19367
RBM45	0.0383662	2.17941
ZNF438	0.0124794	2.17146
COX15	0.029778	2.17062
CCDC152	0.0469237	2.16363
FAHD2A	0.0253721	2.15404
SLC39A14	0.0121567	2.15373
ZNF580	0.00742984	2.15005
LRP2	0.0375678	2.143
SLC25A29	0.0355352	2.14037
PFKFB2	0.0101288	2.13699
DLG2	0.0421467	2.12936
PYGO1	0.0248778	2.12852
L3MBTL4	0.00557471	2.12771
GRAMD2	0.0167962	2.12452
NKIRAS1	0.0274517	2.12404
EBF2	0.0252267	2.1192
NEB	0.0478844	2.11872
FZD4	0.040661	2.11124
ARHGAP6	0.0140524	2.10866
SPATA13	0.00461077	2.1071
ESRRG	0.0304586	2.10412
KIF12	0.0474762	2.10221
FAM184A	0.0341584	2.10053
DYX1C1	0.0375375	2.09947
ZNF235	0.0413482	2.09178
ZNF334	0.0234937	2.08324
KDM1B	0.00910986	2.08251
USP49	0.00953075	2.0795
CYP46A1	0.0484525	2.07839
ITPR1	0.0212774	2.07525
C11orf71	0.0468315	2.06267
AAK1	0.00632585	2.05919
DDR2	0.0104271	2.05728
ARHGAP24	0.0468288	2.0518
EFCAB2	0.0216456	2.04913
LRRC6	0.0461819	2.04687
C11orf74	0.0324427	2.04644
WWOX	0.0420266	2.04205
ABCC9	0.0251713	2.04157
THSD7A	0.0175019	2.0409
ARAP2	0.00941351	2.03674
METTL25	0.0108179	2.03347
CCDC171	0.00840467	2.02982
ACACB	0.0131226	2.02734
EML6	0.0250041	2.02679
IER2	0.0406239	2.02249
STOX2	0.0281445	2.02023
TSHZ2	0.0303808	2.01714
ZBTB16	0.0352828	2.01707
SLC25A27	0.0491865	2.01704
PRR5-ARHGAP8	0.0363657	2.01455
C5	0.0405759	2.01307
SYNM	0.028896	2.01041
ID4	0.0192209	2.00437
PRICKLE2	0.0118512	2.00002
ARPC1B	0.00707375	-2.00122
ME3	0.0161385	-2.00232
GPNMB	0.0325344	-2.00283
DEGS1	0.0105073	-2.00767
BOLA2	0.0471349	-2.0077
SH3BGRL3	0.0115065	-2.01303
MCTP2	0.0165934	-2.01599
IL17RD	0.0414461	-2.01839
MXRA8	0.00842985	-2.01915
RBBP8	0.0229622	-2.02031
PADI2	0.040373	-2.0249
C2orf81	0.00943985	-2.02788
DOCK9	0.0116773	-2.03182
GBP3	0.0190113	-2.03644
ANO8	0.0150691	-2.03784
JAG2	0.0316407	-2.03788
ETNK2	0.00756263	-2.03996
GGT5	0.019484	-2.04014
ST6GALNAC4	0.0329288	-2.04021
CTSA	0.00342685	-2.0423
SCARF2	0.0325105	-2.04741
SLC16A3	0.0322638	-2.05083
FAM89B	0.0152622	-2.05158
ABHD3	0.0243304	-2.05177
HEYL	0.0228924	-2.05208
PTP4A1	0.0410124	-2.05285
LAT2	0.0191624	-2.05627
MMP14	0.0118135	-2.06108
NT5DC3	0.0127227	-2.06289
NDUFA13	0.0188042	-2.06385
CHST11	0.0415908	-2.06504
C20orf196	0.036068	-2.06771
SDC3	0.0048447	-2.07082
ST14	0.00590087	-2.07114
BCAP29	0.0202732	-2.07227
EFHD1	0.0230074	-2.08956
MAP2	0.0100978	-2.09999
BMP1	0.00675373	-2.1002
CCND2	0.00170589	-2.1007
KLHL25	0.00916486	-2.10188
PODXL2	0.0285378	-2.103
TMEM127	0.0129613	-2.10454
HIST1H2BC	0.00809841	-2.10838
TNFRSF10A	0.0245496	-2.11076
SIRT2	0.0490263	-2.11232
PPL	0.0328913	-2.11371
LIMK1	0.00739106	-2.11373
ZNF567	0.0415321	-2.11452
RUNDC3A	0.0332057	-2.11533
GPC1	0.047942	-2.11912
CCDC64B	0.0234479	-2.12096
ROMO1	0.0170785	-2.12171
TAX1BP3	0.0046294	-2.12615
KCTD17	0.00698228	-2.12859
MYH10	0.00148147	-2.13084
IGFBP4	0.00944246	-2.13413
ACOT7	0.0416221	-2.13655
ENDOD1	0.00608685	-2.13862
HIST1H2AE	0.00352363	-2.14187
CARHSP1	0.00726544	-2.14442
HES4	0.0387601	-2.1489
AKIRIN2	0.00316504	-2.14909
ZNF197	0.0345809	-2.15199
MCM4	0.0282222	-2.15282
C1QC	0.0388967	-2.15772
UPK3BL	0.0432847	-2.15883
FLNA	0.000588711	-2.16179
PTAFR	0.0218691	-2.16301
SAMD4A	0.0188185	-2.16741
DCDC2	0.0167159	-2.16845
FAS	0.0325317	-2.16996
AHR	0.00728025	-2.1732
SORCS2	0.0416966	-2.17434
FXYD5	0.0148975	-2.18342
TTC39B	0.0480699	-2.18429
MEGF6	0.0371149	-2.18539
NRP2	0.00243669	-2.18797
TSC22D1	0.0039332	-2.18847
ZDHHC12	0.0104669	-2.19143
SYNPO	0.00275122	-2.19309
DMD	0.00535833	-2.19447
HIST1H2BK	0.00556167	-2.19453
DVL1	0.00092631	-2.19643
GPX1	0.00277258	-2.19711
EPHA4	0.0125613	-2.20434
NTRK3	0.0325471	-2.20669
AGRN	0.000970217	-2.20949
CTSD	0.000641851	-2.21123
PDGFA	0.00740846	-2.21148
ATIC	0.00528974	-2.21211
DUSP14	0.0245186	-2.21255
NTN3	0.0249777	-2.21325
ITGB5	0.00482202	-2.21402
GPR153	0.00235814	-2.2182
SOWAHB	0.0180767	-2.22081
PLD3	0.00173306	-2.22465
RABEP1	0.000844098	-2.22653
COL3A1	0.0434612	-2.22825
DAB2IP	0.000913864	-2.23378
C11orf80	0.0137911	-2.23401
NMB	0.0442872	-2.23409
RAB11FIP4	0.0246407	-2.2365
SYNC	0.0325145	-2.23711
CITED4	0.00790278	-2.24063
WNT3	0.0365632	-2.24291
MEGF9	0.0147563	-2.25132
WNT5B	0.0267553	-2.25462
NGFR	0.0111744	-2.26983
PTPRU	0.0325962	-2.27518
IGSF3	0.0405248	-2.27647
THBS1	0.0247094	-2.27761
TMEM117	0.030442	-2.27817
TBXAS1	0.0389576	-2.28211
SPATS2L	0.00830829	-2.28386
PLP2	0.00300618	-2.28478
NT5DC2	0.00892447	-2.30022
COQ3	0.0281784	-2.3003
ERP27	0.0179379	-2.30247
MYO3B	0.0473998	-2.30348
CD14	0.00806725	-2.30538
SERPINE1	0.0328137	-2.30644
CYBA	0.00152378	-2.30704
RHEB	0.00865571	-2.30892
TPM2	0.00969333	-2.30907
IRF5	0.0228054	-2.3091
LPL	0.0340364	-2.31046
SPHK1	0.0201091	-2.31709
UNC5B	0.0131666	-2.33264
TGFB1	0.00477878	-2.33379
AADAT	0.0471903	-2.33442
FBXO2	0.0335948	-2.34979
GLCE	0.0452478	-2.35071
PDGFC	0.00155009	-2.35229
GLTSCR2	0.0337576	-2.35369
LOX	0.0243106	-2.35659
CD276	0.000728908	-2.35691
EDA2R	0.0335865	-2.37341
COL8A1	0.00477098	-2.37974
RAPGEF5	0.00614989	-2.38195
KRTCAP3	0.00691621	-2.38219
DLG4	0.00810526	-2.38356
DDB2	0.00376155	-2.38709
AEBP1	0.00164318	-2.39022
TSTA3	0.00189735	-2.39058
BRCA2	0.0397149	-2.39065
SCARA3	0.000970882	-2.39132
ITPR2	0.00812022	-2.39605
RPS28	0.00555044	-2.39641
SNX25	0.00683198	-2.39678
BASP1	0.0343591	-2.39859
NME1-NME2	0.00160559	-2.39895
SMIM1	0.00329825	-2.4007
TNIK	0.0249482	-2.40078
MVP	0.00146399	-2.40601
BMP4	0.0395679	-2.40913
BTBD6	0.019468	-2.41662
DERL3	0.0184133	-2.41669
CDC42EP1	0.00181306	-2.42308
AIF1	0.0459792	-2.42462
GNAO1	0.0390134	-2.42587
ARMCX3	0.00338608	-2.42788
NRIP3	0.0247759	-2.42801
UGCG	0.0168822	-2.43184
PTPRE	0.0064806	-2.43956
IGFBP2	0.000774487	-2.44154
DRAM1	0.0136592	-2.44631
LY6E	0.00228578	-2.44728
HK2	0.0225335	-2.44734
C9orf16	0.00133777	-2.45727
CDKN1A	0.00274315	-2.46133
AUTS2	0.00179813	-2.46214
ISYNA1	0.00235253	-2.47063
MAPK13	0.000821464	-2.47623
SPEG	0.0166544	-2.47895
TBC1D9	0.00370743	-2.48004
OSGIN1	0.0305441	-2.48343
BNIPL	0.0201968	-2.48788
NREP	0.0238932	-2.48937
TK1	0.043156	-2.4962
PFKFB3	0.0211279	-2.49637
EPS8	0.00210981	-2.50331
SPTSSA	0.00526137	-2.50365
OAF	0.0062753	-2.51235
SCD5	0.00738718	-2.51647
COL5A2	0.00680634	-2.52318
GNG10	0.023203	-2.52441
TNFSF15	0.0450429	-2.5293
TNFRSF21	0.020675	-2.53037
CTSS	0.00907258	-2.53155
B3GNT7	0.0237803	-2.53224
GNA15	0.0292107	-2.53359
ECE1	0.000347026	-2.54183
HECTD2	0.024897	-2.54268
KCTD14	0.00366243	-2.54402
CREB5	0.010188	-2.54553
ANXA1	0.000604728	-2.54872
PLOD1	0.0149919	-2.54892
BBC3	0.0152976	-2.55217
SCN5A	0.0450831	-2.55514
SPON1	0.00384796	-2.56029
ENC1	0.0222468	-2.56584
PPP1R14B	0.000581266	-2.56876
IRAK2	0.0164171	-2.56941
WFDC1	0.0282753	-2.57353
LAMA3	0.0357884	-2.57999
CENPN	0.0448609	-2.58109
KCNK1	0.0136639	-2.58143
SLC16A1	0.0450273	-2.58161
PAQR8	0.0338602	-2.58169
C2orf40	0.00898327	-2.58423
HIST1H2BH	0.0250067	-2.58503
SERINC2	0.00241695	-2.58768
NFAM1	0.0161015	-2.58778
MST1R	0.0367995	-2.59185
DCBLD2	0.00206992	-2.59309
NCF2	0.0219745	-2.59425
CD68	0.0100487	-2.59882
DNAL4	0.0154974	-2.60026
NOD1	0.0200353	-2.60082
TMEM176B	0.00704781	-2.61216
PDK3	0.0195033	-2.61586
HIST1H4K	0.00975247	-2.62347
SDC1	0.00213417	-2.63219
F2RL1	0.0161536	-2.63848
ETHE1	0.00170824	-2.6441
FAM43A	0.00187726	-2.64595
ITGA3	0.00419942	-2.64676
PCDHB13	0.00673014	-2.64896
EVX2	0.000908981	-2.6539
PSD	0.0261952	-2.65574
ACPP	0.00465406	-2.65788
RAB38	0.017455	-2.65843
FPR1	0.0326697	-2.66652
B4GALNT3	0.00435796	-2.66708
PPAPDC1B	0.0313365	-2.6712
IRX5	0.0270646	-2.67198
TMSB4X	0.00715907	-2.67199
PPM1J	0.0289403	-2.67319
ST8SIA4	0.00862772	-2.67535
KDM1A	0.00111386	-2.67852
IGF1	0.049013	-2.67941
TRIM47	0.000673402	-2.68595
NAT8L	0.045803	-2.68808
TLR7	0.0410982	-2.68982
RAB27A	0.0116815	-2.69342
ZNF485	0.0191058	-2.69828
SLC35A4	0.0056911	-2.69965
PCDH7	0.0226039	-2.70037
GGCT	0.00185058	-2.71097
C1orf116	0.0022574	-2.71112
FRMD3	0.0129314	-2.71162
HSPB8	0.0239281	-2.71605
TLCD1	0.0172117	-2.72006
ITGBL1	0.018782	-2.72108
MTHFD1L	0.00275422	-2.72361
CKS2	0.0244774	-2.72377
SYTL1	0.00478263	-2.72545
IGSF9	0.0166804	-2.72845
LY86	0.047513	-2.73467
QSOX1	0.000721129	-2.73834
CARNS1	0.00362427	-2.74145
TLR8	0.0223723	-2.74428
SRCIN1	0.00570547	-2.75619
CLDN11	0.0047605	-2.75911
KLHL17	0.000893561	-2.75913
BAG3	0.00527785	-2.75928
CACNB1	0.0113132	-2.76432
PRRX2	0.0105691	-2.76487
ERBB3	0.00616762	-2.77121
GATSL3	0.00552425	-2.77369
DHRS3	0.01067	-2.77879
TWSG1	0.0321822	-2.79182
PTPLA	0.0453018	-2.79253
MREG	0.0121268	-2.80002
FSTL3	0.000420325	-2.81383
GLT1D1	0.020061	-2.8182
IGFBP6	0.00524426	-2.82304
GJA4	0.0436759	-2.82615
BUB1	0.0312553	-2.82635
PRDM1	0.0232698	-2.83086
FGFR3	0.00302579	-2.83698
DSC2	0.00137925	-2.84867
ETV7	0.0215353	-2.85514
KCNJ5	0.0100027	-2.85577
SNAPC2	0.00041857	-2.85666
CDT1	0.00289784	-2.86577
LGALS1	5.0425e-05	-2.87029
CEACAM21	0.04334	-2.87439
MECOM	0.0148964	-2.87459
HOXD3	0.000981279	-2.87504
SFRP2	0.0467288	-2.87548
LMO3	0.0487992	-2.87557
LZTS1	0.00907592	-2.87979
PHYHIP	0.00302814	-2.88413
TP63	0.0279627	-2.88596
FAM211A	0.0377495	-2.8882
PRR5L	0.0205452	-2.9129
CST3	0.00121658	-2.91914
WNT2B	0.0188376	-2.92349
TDRD5	0.0310581	-2.92443
MMP23B	0.0369543	-2.92917
TPD52L1	0.000338663	-2.93139
SPAG4	0.00500793	-2.93877
CA12	0.0120273	-2.94152
TMSB10	7.26844e-05	-2.9573
IER5L	0.0420987	-2.96717
JPH4	0.00133634	-2.9703
MFGE8	0.000240258	-2.97301
TBX2	0.000665495	-2.97308
LAMC2	0.000301729	-2.97779
SLC38A11	0.0495664	-2.98181
QPRT	0.0176077	-2.98441
SYTL2	0.0151021	-2.98776
HAUS7	0.00443233	-2.99359
LRRTM1	0.0387618	-2.99377
APOE	0.00258947	-3.0063
PALM	3.51308e-05	-3.00985
MICALCL	0.00111001	-3.01052
HCN4	0.0170966	-3.0262
FAM105A	0.00900591	-3.03152
RYR1	0.00198933	-3.03295
TRABD2A	0.0134089	-3.03298
CH25H	0.01529	-3.04326
ADORA1	0.00112549	-3.04605
CDC42EP3	0.00256429	-3.04732
NCMAP	0.00578071	-3.04853
CORO2A	0.0109166	-3.06394
MICAL2	4.59877e-05	-3.06674
C1QL4	0.0422443	-3.07209
TMEM108	0.00366397	-3.07838
UBE2QL1	0.0246741	-3.07889
MSR1	0.00759732	-3.09581
CACNB2	0.0324995	-3.09836
SHISA6	0.0126724	-3.10471
GJA3	0.0366967	-3.10955
TMEM184A	0.0343108	-3.11378
GATSL1	0.00400773	-3.11456
UNC5CL	0.0151454	-3.12744
RUNX1	0.00180915	-3.13288
TNC	9.21765e-05	-3.15044
NRIP1	0.00192178	-3.15059
OPRD1	0.0153428	-3.15456
ALDH3A1	0.0493452	-3.16034
TMEM79	0.00250701	-3.16464
APLP1	0.0434481	-3.16791
TMEM163	0.020977	-3.16951
ANO1	0.00483747	-3.1703
P2RY6	0.00647637	-3.17587
C8orf4	0.00369623	-3.18904
SPINT1	3.95575e-05	-3.1906
RASD1	0.00196044	-3.19252
RDH10	0.0145665	-3.19638
SUSD2	0.0171716	-3.21234
PELI1	0.000846152	-3.21618
OSCAR	0.0272687	-3.2282
COL8A2	0.000946726	-3.23027
CHST2	0.00446099	-3.23066
STAC	0.0401083	-3.23612
EMILIN2	9.75809e-05	-3.24231
PCDH8	0.0251409	-3.24885
FOXL2	0.0278626	-3.24976
SHROOM4	0.00115498	-3.25479
FCN3	0.0404755	-3.25739
SCN1B	0.00162319	-3.25925
ZFR2	0.0428269	-3.26685
PKP1	0.0218687	-3.26838
MYO1G	0.00117999	-3.27155
PKDCC	0.0233205	-3.27779
PHLDA3	0.000349225	-3.28882
GRTP1	0.0166686	-3.29667
ACTA2	0.000721843	-3.30643
ABTB2	0.000469535	-3.31028
GABRG3	0.0138057	-3.31531
SLC7A5	0.0048403	-3.32382
PERP	0.00141974	-3.3275
SIGLEC7	0.0180419	-3.34133
DDX10	0.0176869	-3.34428
IGSF21	0.0254469	-3.34832
PLAUR	2.21478e-05	-3.35401
SEMA3C	0.00333228	-3.36215
C12orf75	0.014687	-3.36519
CLU	8.33153e-05	-3.38257
WASF1	0.0209466	-3.38364
PTGER3	0.0289815	-3.39381
ZMAT3	0.000124139	-3.39623
SRL	0.00942514	-3.40112
CCNJ	0.0384233	-3.40179
RYR3	0.0366772	-3.40925
ADCY1	0.023891	-3.42455
NAB2	8.89961e-05	-3.42479
CYP1B1	0.000901785	-3.42738
GALNT7	0.000116755	-3.43302
PTP4A3	4.9362e-05	-3.44018
WNT4	0.041211	-3.44678
OGFRL1	0.0147951	-3.45277
HIST1H2AH	0.00696428	-3.47756
LDLR	0.00336277	-3.49184
LEF1	0.00954435	-3.49272
MS4A4E	0.0200162	-3.50073
C3	0.00282004	-3.50669
SCG5	0.0133639	-3.51825
PNP	0.00115797	-3.52105
SDK1	0.00169153	-3.52177
PRSS23	0.000252246	-3.52707
RGN	0.0378531	-3.53038
ABCC3	0.00155422	-3.5325
CCND1	1.12659e-05	-3.53542
SLC7A11	0.0376374	-3.54669
NXNL2	0.0397976	-3.5685
C3AR1	0.0188498	-3.56916
ATP10A	0.000265517	-3.58143
CTXN1	0.0414568	-3.58189
ZP3	0.0147477	-3.58227
GET4	0.00359775	-3.58926
CAMK2N1	0.00119365	-3.59474
AIFM3	0.0353293	-3.60402
COL21A1	0.0414595	-3.60505
GABBR2	0.000601721	-3.60943
PSD3	0.000123622	-3.61094
MPZL2	0.000474843	-3.61356
BCAT1	0.00124803	-3.62009
ETV5	4.66423e-05	-3.62161
TMC6	0.000451744	-3.62962
CTSC	0.000261265	-3.63151
CFI	0.000496282	-3.63515
BGN	0.000118583	-3.66451
NFE2L3	0.00131824	-3.66506
FAM20A	0.00503765	-3.66837
MFI2	0.0112906	-3.67207
RAMP1	0.0124023	-3.67433
MDK	0.00114864	-3.67491
HPN	0.000523136	-3.67505
LBX2	0.00103183	-3.68471
MUC16	0.0321542	-3.71255
SP5	0.0392334	-3.71946
SYT13	0.0241382	-3.73355
DUSP6	0.000515061	-3.73419
PLXNC1	0.000712233	-3.74563
MMP16	0.00636956	-3.75734
MAMLD1	0.0014676	-3.76941
NTSR1	0.000541875	-3.77112
KIF4A	0.0121806	-3.77344
GABRD	0.0225065	-3.78929
TGFA	0.00159083	-3.78946
RBM20	0.0473676	-3.79048
TREM2	0.010062	-3.79074
PHEX	0.0336595	-3.79269
ELF3	0.00201142	-3.79361
RDH5	0.00353171	-3.80521
PCSK9	0.0192333	-3.81316
SLC30A2	0.0220047	-3.83708
PIP5K1B	0.0291717	-3.8642
MDFI	0.00177639	-3.86599
CBX2	0.00590364	-3.86712
VSIG10L	0.00273758	-3.86757
KLC3	0.00915922	-3.86899
STK32A	0.0142448	-3.86959
CNN1	0.0187329	-3.8752
MUC1	0.0245285	-3.88762
DFNB31	0.0168544	-3.88786
CCR1	0.0276798	-3.9007
BATF3	0.00532148	-3.92005
NR1D1	0.00074943	-3.92869
MMP9	0.0293215	-3.96239
ENTPD2	0.0302886	-3.96836
GRB7	8.5607e-05	-3.97876
EFNB3	0.0201009	-3.9839
DCUN1D3	0.000624672	-3.98742
SIGLEC14	0.0421445	-3.99296
ADAMTS14	0.0112482	-3.99606
F2R	0.000356004	-4.01562
DUSP5	0.0016463	-4.01761
HES6	0.000119993	-4.04239
TPSAB1	0.0426324	-4.04348
EXPH5	0.00393103	-4.05315
LYPD3	0.043396	-4.05799
PPP4R4	0.0144939	-4.06196
C3orf67	0.0141742	-4.06444
FJX1	0.00176661	-4.07028
SPOCK1	0.00823848	-4.08244
ADRB1	0.0396432	-4.0848
AQP5	0.00118693	-4.09466
SPATA18	0.0201351	-4.11521
RIMS4	0.0326885	-4.12926
VSTM2L	0.0125724	-4.13906
CPNE9	0.00475217	-4.14465
ICAM1	0.000377638	-4.1475
COL5A1	0.000148197	-4.15532
LMO2	0.0164291	-4.16329
SDC4	0.000853657	-4.18617
FAT2	0.000392954	-4.19081
TGFB2	0.00361098	-4.21217
SLC28A3	0.0191148	-4.217
TBC1D2	0.000160649	-4.21794
CD109	0.00303156	-4.22105
GLB1L3	0.00619329	-4.27923
HRH1	0.000346788	-4.32207
KIF2C	0.00432595	-4.32299
TYMS	0.00110504	-4.32745
COL13A1	0.000616128	-4.32811
NLRP7	0.0179153	-4.33285
TNFRSF10C	0.00187042	-4.34153
IL1R2	0.00607589	-4.34698
MSLN	0.0139878	-4.34749
QRFPR	0.0125336	-4.34896
NPC2	4.53964e-06	-4.35116
UCN	0.00886518	-4.35131
TGM2	4.52916e-07	-4.35349
C1orf95	0.0372616	-4.37615
MET	0.00118244	-4.38721
FBN2	0.00387061	-4.39087
DUSP4	6.19935e-05	-4.40596
SLC6A17	0.00577227	-4.41617
FRRS1L	0.024893	-4.43084
IL1RAP	0.00172107	-4.46117
HIST3H2A	0.00370203	-4.46515
RUNX2	0.00295373	-4.46725
CACNA2D3	0.0320744	-4.46868
DHDH	0.0430192	-4.47342
TRIM36	0.0018894	-4.47491
BID	4.74236e-05	-4.48681
KCNQ3	0.00291735	-4.49337
RIMS2	0.000964748	-4.50791
BHLHE40	1.51178e-06	-4.50934
AMIGO2	8.27239e-05	-4.51791
IGLON5	0.036663	-4.51797
UPP1	0.000288148	-4.52211
NOX5	0.0185424	-4.53112
POSTN	0.00127178	-4.53537
PHLDA2	0.00464051	-4.54694
B3GAT1	0.000779645	-4.56404
LOXL4	0.0054668	-4.56658
FAM83A	0.00524218	-4.58493
DKK3	0.00459042	-4.59465
MFAP2	0.00843828	-4.61671
MACROD2	0.000941091	-4.6208
NEK6	3.91449e-05	-4.62693
SIGLEC8	0.0120872	-4.63079
PPP1R1B	0.0133037	-4.63425
RASD2	0.00195421	-4.63723
HAS2	0.0326913	-4.63877
COL18A1	0.00159301	-4.65927
ADAMTS9	0.00252182	-4.67808
TUBB4A	0.0425805	-4.68219
ACPT	8.3456e-05	-4.70475
BEND5	0.00846492	-4.71897
DOK7	0.00301475	-4.73547
TTC9B	0.0416233	-4.73689
TBC1D30	0.0249716	-4.73901
GAD1	0.0349271	-4.74234
NELL2	0.0120201	-4.75104
GLP1R	0.0202559	-4.75609
AFF3	0.0160034	-4.77694
GPR78	0.000111146	-4.81415
ITPRIPL2	0.00988511	-4.82051
MFSD2A	0.0116824	-4.83239
RHOV	0.0040174	-4.83676
TRIM50	0.0114206	-4.84539
SLC1A5	0.00365908	-4.86454
C1orf106	0.0205361	-4.88901
CHIT1	0.0299582	-4.89223
PDZRN4	0.0124737	-4.90415
LTBP1	2.15392e-05	-4.9055
FAP	0.00188646	-4.91232
GSDMA	0.00518725	-4.92188
KL	0.00140052	-4.92471
OLR1	0.0102838	-4.92572
LMCD1	0.00242881	-4.94453
ACAN	0.00121118	-4.99228
NRCAM	0.000412425	-4.99625
HRK	0.0228585	-5.01153
FAM84A	0.00210038	-5.01511
TNFRSF12A	2.53406e-05	-5.0201
EDIL3	1.01082e-05	-5.0241
PAM	0.00151072	-5.03488
C10orf95	0.0444933	-5.08051
TEPP	0.00165371	-5.1116
GALE	5.13737e-05	-5.14904
NDNF	0.0157325	-5.15209
ENTPD1	0.000527249	-5.17663
SPTSSB	0.047029	-5.17804
P4HA2	6.44125e-06	-5.21928
NEK2	0.0461004	-5.22304
TUSC3	7.97188e-06	-5.22362
ALOX15B	0.00747828	-5.23737
KCNN1	0.0122032	-5.2391
TMEM132D	0.00709819	-5.25026
MEX3C	0.00175867	-5.25851
CHRNA3	0.00911461	-5.25896
MATN3	0.0214032	-5.26187
TM4SF1	0.00166279	-5.26319
PCDHGA1	0.00328478	-5.29395
TIAM1	0.00011113	-5.30087
CLDN9	0.008447	-5.31068
MRC2	9.22409e-07	-5.31996
SLC6A1	0.0047992	-5.35688
FAXC	0.000503894	-5.36008
PDE5A	2.07496e-06	-5.36742
KIAA1211	0.00121776	-5.36753
ALOX5	0.000107901	-5.41594
GPR37L1	0.0338971	-5.45195
PLCD3	6.36526e-05	-5.46278
TM4SF4	0.0440744	-5.46563
CTSH	2.05518e-05	-5.46805
CACNG4	0.0321868	-5.49712
F13A1	0.00373243	-5.50065
AREG	0.0168468	-5.50145
EPHX3	0.0214393	-5.51412
HPCAL4	0.00329388	-5.52815
BEST3	0.0427976	-5.53098
APOC1	0.00364773	-5.55015
LRG1	0.0147793	-5.56249
EPHA10	0.00318861	-5.57373
SEMA6B	0.00029137	-5.58573
MCTP1	0.00197596	-5.60405
CDH8	0.0471979	-5.61269
FAM111B	0.0236339	-5.63286
TMEM88B	0.0191531	-5.65174
ECM1	0.000405873	-5.69421
MACC1	0.000968797	-5.70419
SHANK1	0.00633282	-5.70501
COL1A1	0.000103236	-5.71325
KCNN4	0.000813653	-5.71374
SCG2	0.0337687	-5.74456
CYP2S1	0.000195172	-5.80995
FNDC4	0.000321687	-5.81163
CLEC11A	0.00156863	-5.81972
LRRIQ4	0.0434065	-5.82947
SPP1	0.001947	-5.84641
C4orf48	4.5126e-05	-5.84946
DACH2	0.0084796	-5.85903
GOLT1A	0.00941053	-5.94791
CBLN1	0.0134401	-5.95904
DTX4	0.00117656	-5.99514
NKAIN4	0.00173585	-6.02946
PTCHD4	0.00525717	-6.0312
LRRC55	0.0216092	-6.03282
ITGA2	0.000351775	-6.07125
MYOM3	0.00127916	-6.074
SIGLEC15	7.2077e-05	-6.09686
SV2C	0.02818	-6.11757
SPESP1	0.00155055	-6.12323
SEC14L6	0.010542	-6.15043
TIMP1	7.33143e-07	-6.15351
UGT1A7	0.0498668	-6.17965
SYNDIG1L	0.00682095	-6.18033
ADTRP	0.0116169	-6.18764
PAX9	0.000824401	-6.19214
HS6ST2	0.0155151	-6.20841
CDH11	0.000234688	-6.22235
SULT2B1	0.00175968	-6.24699
PDZRN3	0.00688037	-6.25252
CLIP3	0.0012808	-6.29738
KCNMB1	0.0314067	-6.29804
TNFRSF9	0.00543853	-6.30644
APCDD1	0.00905605	-6.30974
MKX	0.00295329	-6.31601
ASPHD1	0.00518237	-6.32021
PDZK1IP1	0.00325231	-6.32614
ASTN2	0.005094	-6.3271
LRRK2	0.000584062	-6.35964
CDH15	0.0232955	-6.42088
TESC	0.000254196	-6.44524
KCNJ2	0.000270926	-6.4993
TLX1	0.0447531	-6.55629
GRPR	0.0231517	-6.567
KIAA1549L	0.0206749	-6.5701
TBL1Y	5.28969e-05	-6.57656
GLDN	0.00675097	-6.64203
LGALS3	2.04981e-06	-6.64204
PROS1	0.000123202	-6.66307
HHIP	0.0227489	-6.6714
WNT10A	0.00172402	-6.68219
FABP3	0.0143415	-6.68528
CDC6	0.00168533	-6.68654
HEY2	0.000494777	-6.69129
E2F7	0.0109521	-6.75619
KIAA0319	0.0353547	-6.78025
UHRF1	0.00155221	-6.83563
CACNA1G	0.0122612	-6.90105
STAC2	0.000858249	-6.92195
SPOCK2	0.000508535	-6.928
THBS2	9.29458e-07	-6.93481
ESR1	0.00383182	-6.9416
STEAP1B	0.00607382	-6.94996
ENPP2	0.00519397	-7.01789
HMMR	0.00366719	-7.0302
HAPLN4	0.0186332	-7.04156
LGALS7B	0.00975332	-7.04454
GPR123	0.00291878	-7.06158
ADRA2C	0.0136071	-7.07556
CYP24A1	0.00727659	-7.07853
CLEC2L	0.00281424	-7.09869
CYSLTR2	0.002063	-7.12321
CRYBB1	0.0144015	-7.18994
VGLL2	0.00924508	-7.19589
DNAJC12	0.0363933	-7.24917
SFTPA1	0.0350619	-7.28476
GABRA3	0.041238	-7.29377
EVX1	0.0156569	-7.31447
PDLIM4	2.10797e-05	-7.32109
GPR142	5.90415e-05	-7.36008
GREB1	0.00287817	-7.39111
KCNK6	0.000195982	-7.39677
SDK2	0.00411344	-7.40944
TMEM215	0.0141605	-7.45726
WNT5A	0.00366188	-7.48488
C17orf104	0.0244082	-7.49984
CA2	0.00277323	-7.52212
SVOPL	0.0394476	-7.60095
GGT6	0.0120662	-7.6017
NR5A2	0.00763315	-7.60283
ICAM4	0.00243901	-7.60289
FSTL4	0.0195168	-7.62775
PKP2	0.000152398	-7.64559
CD207	0.0266724	-7.66936
KCNK15	0.0113118	-7.71505
CD3EAP	0.000637379	-7.74108
MYB	0.00556689	-7.76762
HS3ST3A1	0.0198532	-7.7918
PSG1	0.0306209	-7.79181
SLC52A3	0.00307348	-7.84904
FOXS1	0.000513513	-7.87632
TPTE2	0.0200219	-7.97208
TMEM132C	0.0235554	-7.97813
ASF1B	0.0036653	-7.98427
RASL11B	0.00726135	-7.98723
GRM4	0.00683812	-8.07376
TMEM74	0.0263817	-8.08797
FGF9	0.0375699	-8.09143
ZSCAN16	0.00229989	-8.22114
CPAMD8	0.000238333	-8.25564
CDH6	2.42275e-06	-8.26439
NRXN3	0.00165911	-8.28155
CDH2	3.4537e-05	-8.29418
QPCT	4.39133e-06	-8.2993
CGREF1	0.00459804	-8.3004
FCGR1A	0.00157702	-8.36439
AARD	0.0360629	-8.39442
EIF4E1B	0.0266987	-8.45994
CATSPER1	0.0071592	-8.53444
MYBPH	0.00863625	-8.54305
SFN	0.000476885	-8.5616
LSAMP	0.0185962	-8.57803
PLAU	2.97678e-10	-8.7293
PCSK2	0.00185682	-8.79421
ESM1	0.00483781	-8.82336
SPOCK3	0.0148449	-8.82789
DMBX1	0.0286129	-8.82925
RHBDL3	0.0334176	-8.83898
FIBCD1	0.0178368	-8.89865
TNNT1	0.0176018	-8.93714
SNAP25	0.0209631	-8.93779
TMEM92	0.00915684	-8.94467
KRT6A	0.0130596	-8.9821
KRT19	0.000151643	-9.02461
VCAN	1.71486e-07	-9.08824
CLECL1	0.0260243	-9.16899
PRPH	0.0436779	-9.1755
DHRS2	0.0200881	-9.20543
KLK1	0.0262082	-9.23184
SEZ6L	0.00361538	-9.24089
LPAR5	2.19489e-06	-9.28468
GRIA3	0.00327826	-9.28945
IVL	0.0382608	-9.29825
PRR15	5.43285e-05	-9.31737
NRK	0.00331399	-9.38103
DPEP1	0.000102768	-9.45426
MOXD1	0.00846052	-9.49357
COL7A1	0.000234279	-9.49405
VSNL1	0.0205515	-9.50135
DCHS2	0.00236133	-9.55297
ABCC11	0.00750738	-9.56243
ALPP	0.0283622	-9.56604
MT3	0.031752	-9.6813
CITED1	2.16214e-05	-9.69255
EMILIN3	0.000279007	-9.71059
PLEKHN1	0.000560676	-9.73243
LRP4	4.25224e-06	-9.89231
OSR2	0.00131006	-9.93896
SPTBN2	1.69788e-06	-10.0166
SLPI	9.59253e-05	-10.0174
PTPRT	0.0229239	-10.0389
ST6GALNAC5	0.0134279	-10.0483
VIPR2	0.0238	-10.073
MGAT3	1.95378e-06	-10.0749
PDE4C	4.17613e-06	-10.0827
SLC6A20	1.75667e-06	-10.1434
SLC47A1	0.00171365	-10.2441
WIF1	0.0444734	-10.3029
NOTUM	0.0428637	-10.3335
SEZ6L2	0.000437115	-10.385
COL10A1	0.0486606	-10.6006
TTC29	0.0078435	-10.6344
ORM2	0.0238957	-10.6521
INHBA	0.000127301	-10.6832
CDKN2B	0.00691018	-10.8695
FXYD3	0.013044	-10.8988
PRND	0.0115267	-10.9423
ULBP2	0.0177934	-10.9497
GRHL3	0.000750013	-11.0252
PVRL4	2.38557e-05	-11.1122
CST6	0.00016159	-11.1773
CSMD2	0.00338381	-11.2362
CHGB	0.0174418	-11.2711
MMP24	0.00891519	-11.3009
CCL20	0.0451705	-11.3066
THRSP	0.00561776	-11.3388
KRT80	0.000150399	-11.3663
KLHDC8A	1.17645e-07	-11.4017
ACTG2	8.59445e-05	-11.4315
LURAP1L	6.81253e-05	-11.4507
DGKB	0.00400587	-11.5386
FOXQ1	0.00011637	-11.6144
KLK10	2.62584e-06	-11.6389
CCL26	0.0224793	-11.7414
KCNK10	0.00289861	-11.7694
NDP	0.0438346	-11.7864
ICAM5	0.000590368	-12.0263
ETV4	2.11289e-07	-12.1028
AGR2	0.00220361	-12.1522
CTSG	0.0193562	-12.1572
NYAP2	0.0155122	-12.2051
SLC28A1	0.0492209	-12.425
STRA6	4.28032e-05	-12.5608
RNF43	0.000144008	-12.6244
CD55	2.4746e-05	-12.6576
CADPS	0.0146759	-12.674
SFTPB	0.00252714	-12.7817
CRLF2	0.0195631	-12.7968
SCEL	3.30187e-05	-12.8969
CXCL14	0.00177944	-12.9009
EME1	0.0117362	-13.0673
MMP11	5.74686e-06	-13.0869
AVPR1B	0.00289778	-13.0982
C19orf33	2.65371e-05	-13.1085
CA8	0.0369485	-13.1465
CLDN10	0.00349113	-13.2919
TICRR	0.0042115	-13.3103
MCOLN3	2.42364e-05	-13.4337
NGEF	2.14561e-05	-13.4866
GDF15	3.49174e-05	-13.4894
C2CD4A	0.00286833	-13.5259
PIWIL1	0.000605339	-13.5801
KRT5	6.93201e-05	-13.615
LAMB3	8.39256e-07	-13.8292
HMGA2	2.07491e-05	-13.837
LAMP5	0.00297152	-13.8877
CHRNA6	0.0213068	-14.0443
PGR	0.00817602	-14.1842
ABCC12	0.014893	-14.217
NEFH	0.00683184	-14.2655
CCL17	0.00885962	-14.4454
ADCY8	0.00367791	-14.5073
COL11A1	1.0524e-07	-14.5271
LHFPL5	0.02299	-14.5398
METTL7B	2.53785e-08	-14.5423
LYPD1	0.00915717	-14.5692
CDKN2A	0.0174885	-14.6777
CDH3	1.6078e-08	-14.8809
TRIM29	2.81132e-05	-15.0163
AHNAK2	6.58574e-07	-15.0225
SLC45A2	0.0102856	-15.1285
TMEM130	0.000947244	-15.217
ACTC1	0.0431179	-15.3053
NKD1	0.0144832	-15.5022
PPP2R2C	0.0067944	-15.5905
CSF2	0.0143629	-15.8239
C1orf173	0.0300778	-15.8851
GRID2	0.0265536	-16.2626
CTNNA2	0.0163897	-16.3168
CLDN1	1.2571e-08	-16.3752
XKRX	3.64288e-08	-16.5481
GALNT5	8.64243e-05	-16.5846
LHX1	0.0138071	-17.0836
TACSTD2	9.36881e-08	-17.1048
IGFL2	0.00218283	-17.1254
FRMD5	7.55738e-05	-17.2593
CST2	0.0148501	-17.3024
CACNA1S	0.0060524	-17.498
KLK13	0.0193865	-17.6062
CLCA2	0.0150037	-17.6734
ALDH1A3	6.63334e-05	-18.0577
RASGRF1	0.000342463	-18.2864
ZNF233	0.0171819	-18.5433
CALML3	0.0054966	-18.5435
FAM163B	0.0171518	-18.5701
DDIT4L	0.0439903	-18.8088
KLK12	0.0112575	-18.9589
IGSF1	1.32188e-07	-18.9876
THAP10	0.0109664	-19.0044
RAB27B	0.00045705	-19.3558
CXCL17	0.0141855	-19.4011
DKK4	0.0325196	-19.5244
WNT16	0.0168666	-19.7014
C10orf90	0.00649843	-19.7773
SERPINA1	1.21164e-09	-19.867
GCKR	0.00692634	-19.8914
MATN1	0.00570906	-20.1773
RSPO1	0.00103949	-20.3534
PENK	0.00293994	-20.4687
KRT15	1.06222e-06	-20.4787
IL31RA	0.0214764	-20.4874
TMEM155	0.00991659	-20.6828
C8orf47	0.00183615	-20.8321
FAM71E2	0.010219	-20.8857
TMEM40	0.0242431	-20.9049
PLA2G12B	0.00634777	-21.3843
OTOP1	0.00945174	-21.6178
RXRG	9.20679e-06	-21.6577
FGF4	0.00484222	-21.8472
DSC3	0.00281827	-22.1774
ASGR2	4.9719e-05	-22.4632
KRT6B	0.0327291	-22.5262
KRT17	0.0214003	-22.7523
IHH	0.00592006	-22.8176
NPTX1	0.000931407	-22.8247
SLC24A5	0.00296909	-23.0863
DPP4	6.52424e-06	-23.1938
ADAMTS18	0.000141618	-23.2086
COMP	3.01986e-05	-23.224
AGXT	0.0122414	-23.3355
SYTL5	0.00179189	-23.6275
MAK	0.00392702	-25.3111
TRH	0.00830072	-25.7826
MPPED1	0.00529996	-25.8947
KLK11	0.000723882	-26.1805
TNNI3	0.00745778	-27.2127
SFTPA2	0.000143056	-28.3174
CPNE4	0.000145836	-28.6018
PCSK1N	4.60091e-05	-28.9621
GPR82	0.0232701	-30.2789
MUC21	0.00017144	-30.9598
ABHD12B	0.0285667	-32.3324
FUT3	0.00146208	-32.6521
TRPC5	3.22808e-05	-33.8307
CST5	0.00161194	-34.5859
MMP7	0.000973615	-34.7591
IL1RL1	0.00652438	-35.6119
WFIKKN2	0.00255873	-35.7969
DNER	0.00189911	-37.516
ACTA1	0.00167929	-38.4878
ZCCHC12	2.82501e-05	-39.4858
FN1	1.95842e-09	-40.1775
HAPLN1	0.0010322	-40.5885
SYT12	1.18615e-06	-43.2986
LCN2	1.81049e-05	-45.3798
CLDN16	2.42902e-07	-45.5052
SLIT1	0.00137388	-46.1034
B3GNT3	0.000137888	-46.2797
TMPRSS11E	0.00579375	-49.4027
KRT14	0.000255005	-50.9408
SLC34A2	3.55808e-06	-54.1183
LIPH	7.83607e-07	-54.3351
GPR115	0.0027854	-55.3251
KLK7	0.000197653	-59.7492
CHI3L1	3.03588e-06	-62.6516
STMN2	4.39963e-05	-65.9834
NMU	0.00216474	-66.153
ARHGAP36	5.99315e-05	-82.3517
VTCN1	0.00169186	-106.403
GABRB2	9.58936e-09	-117.641
CEACAM6	0.000362592	-118.835
TMPRSS4	3.92802e-06	-121.18
TMPRSS6	3.58075e-06	-184.008
DCSTAMP	0.000161151	-280.881

## Sheet: Supplementary Table 5
Supplementary Table 5. Differentially expressed genes in PTC LNM-P compared to PTC LNN.
Gene	Adjusted p value	Fold change
RING1	6.61271e-75	1.13465e+07
RPP25L	6.41047e-66	2.76459e+06
RPL39L	3.50376e-23	4294.09
TRMT112	4.68281e-15	3093.52
RPS21	5.81445e-15	1808.04
RPL41	1.21968e-11	1420.65
RAB32	5.33097e-09	1017.58
MEGF8	2.24196e-10	990.323
PTK7	1.3918e-08	968.277
EDF1	1.10345e-06	689.129
MARCKSL1	2.92868e-06	686.801
RPL10A	3.86117e-06	678.574
RPL21	3.83735e-06	665.682
SLC25A18	5.21412e-05	557.678
ZBTB44	4.82716e-06	508.77
ENPP2	1.61061e-05	479.48
EIF3F	6.49496e-05	424.48
CAND1	2.62121e-05	399.027
EIF3I	0.000412073	367.727
NDUFS6	0.000192081	327.057
PKHD1L1	0.000139575	326.296
RPS12	0.00218194	323.906
NACA	0.000765361	259.505
RPS25	0.00216851	253.019
PDE4DIP	0.00328672	236.249
AK1	0.00306241	230.208
IFITM1	0.0118155	224.433
RPL22L1	0.00415977	219.749
PPFIBP1	0.0037174	213.908
TSPO	0.00236714	212.943
SLC7A11	0.00302991	199.846
HSPG2	0.0145741	187.869
TMEM14C	0.00754341	183.743
HCFC1R1	0.00467573	182.896
FTL	0.00346559	180.179
HMGA1	0.00958609	179.923
TTC3	0.00459183	176.565
HSD17B8	0.0104079	171.757
EIF5	0.0119864	164.546
DNASE2	0.009031	164.064
PCSK7	0.00910602	163.416
RPS6KA3	0.00904346	156.789
TMSB10	0.00998101	155.357
RPL35	0.0135628	152.667
CDH11	0.00957754	146.246
TPSAB1	0.0178012	128.508
SLC25A5	0.0195366	126.616
H2AFZ	0.0173188	122.755
LSM1	0.035794	120.534
HNRNPAB	0.0363953	119.747
PSMB8	0.0382588	118.271
SNX13	0.0369071	114.3
FAU	0.0342743	112.429
SSSCA1	0.0173402	112.073
VIPR2	0.035865	107.293
SIPA1L3	0.0204795	104.134
TNXB	0.0347867	100.248
PFN1	0.0343671	97.5067
PRMT2	0.0334155	97.2298
SMPDL3A	0.0333818	96.1036
FTH1	0.0338487	95.4711
PAWR	0.0338294	95.0003
CCPG1	0.0332583	94.8965
RPS28	0.0334884	94.6882
RPS27	0.0354499	94.4945
TAOK1	0.0335182	92.3197
NME2	0.0335433	91.4446
OR5AN1	0.0118525	67.6946
LUM	0.0134995	52.6766
BCR	0.0367194	40.1442
GAPVD1	2.58623e-05	30.6585
CILP	1.84505e-06	27.7855
RDH14	0.0117446	27.0029
PKP4	0.00598711	24.8316
PGAM1	0.00127383	24.8242
LIMCH1	1.20639e-07	21.8446
CCDC94	3.65387e-05	21.6717
SFTA3	0.000179932	21.3137
UBR5	0.0101305	21.3032
HIST2H2AA3	1.58175e-05	20.8243
HIST2H2BE	4.34108e-07	20.4788
BTBD7	0.0109109	18.9864
DIP2A	0.0353701	18.8628
HIST1H4K	0.000120873	18.3583
PTCH1	1.06116e-07	18.3446
TREM2	0.0434409	17.268
HIGD1A	0.000474965	16.0589
HIST1H1E	2.60249e-05	16.0345
NTRK2	0.0161935	16.033
LGALS1	0.0474026	15.6227
HIST1H4E	1.82414e-13	15.6147
HIST1H4H	3.91042e-19	15.458
HIST1H2AL	9.76487e-06	15.4157
HIST3H2A	0.00244073	15.0788
LDOC1	0.0373159	14.8472
HIST1H3J	1.23476e-15	14.5945
KLK10	0.0481205	14.5114
BIRC6	0.000935305	14.3589
HIST1H2BL	0.00284924	14.1757
HIST1H2BK	3.48527e-05	14.0648
SLC50A1	0.0233698	13.8241
HIST1H3A	7.81405e-08	13.6921
HIST1H3E	2.93455e-09	13.2886
HIST1H3B	1.28707e-07	13.1804
PCDH7	0.0361556	13.0195
HIST1H2AM	2.6799e-07	12.7691
PSENEN	0.0142835	12.6779
SAP30	0.0065929	12.5677
SCO2	0.0362332	12.4642
CAV2	0.0331539	12.1828
HIST1H4B	2.11735e-14	12.1338
HIST1H2BM	0.000884458	12.0657
THOC6	0.000740767	11.8884
HIST1H2BH	3.38331e-11	11.8306
HIST1H3G	2.69481e-09	11.6506
GZMA	0.0480146	11.3233
HIST1H4J	5.14634e-13	10.9696
HIST1H3D	0.00231335	10.9332
HIST1H4A	9.10011e-14	10.6863
CRABP1	3.30855e-06	10.4625
HIST1H3F	0.000128708	10.3392
HIST1H1C	1.38008e-08	10.331
HIST1H2BF	5.69337e-14	10.2341
COX14	3.32177e-05	10.1334
DCHS2	0.0016333	10.1333
CRISPLD1	0.0110574	10.1084
HIST1H4C	2.00594e-21	10.0973
HIST1H2BO	6.06367e-05	9.61842
HIST1H2BG	3.65634e-08	9.60294
ZCCHC11	0.0367988	9.53585
MIF4GD	0.0293523	9.3866
EIF4EBP1	0.000664997	9.07622
UGGT1	0.0167552	9.05603
HIST2H2AC	0.00260118	8.99674
SNAPIN	0.0074116	8.92804
SORT1	0.0267933	8.90289
HIST1H1B	7.50897e-19	8.82226
TRAPPC9	1.32211e-05	8.71728
GOLGB1	0.000627661	8.67426
COX7A2	1.77786e-13	8.52402
HIST2H2AA4	6.6789e-12	8.48915
HIST1H2AJ	1.52923e-05	8.47227
LY6E	0.0311205	8.33286
HIST2H2AB	5.80892e-16	8.32007
FAM208B	0.0473256	8.28753
TSTD1	0.0296429	8.15008
CST1	0.00143793	8.05978
C11orf68	0.0203905	8.00142
IGFN1	0.0187042	7.94148
CCDC124	0.000865369	7.88305
FAM13A	0.00357114	7.87034
LRPAP1	0.00643586	7.78247
PEX26	6.92126e-08	7.68443
MTR	0.00101686	7.62825
HIST1H2AE	0.000108314	7.61651
HIST1H2AH	0.00013799	7.5793
PDZD2	0.000519762	7.46902
HIST1H3H	0.00163783	7.42376
HIST1H2AC	1.01254e-10	7.36771
CCL13	0.0256654	7.36522
IGFBP6	0.00286287	7.3298
TMPRSS4	5.22446e-11	7.24286
CIB1	0.0170546	7.23223
NDUFB6	4.20776e-13	7.22539
HIST1H1A	6.21623e-06	7.09585
CPEB4	0.00703297	6.99365
MSI2	4.94476e-05	6.96729
NDUFS4	1.56265e-12	6.85889
C1orf173	0.0182158	6.80399
CKLF	0.00290266	6.77515
THYN1	6.45967e-06	6.66665
MAGI2	5.65586e-12	6.59816
APOE	0.00919883	6.59255
CST6	0.0113536	6.58882
THBS1	0.00679186	6.57731
HIST1H4L	4.80217e-05	6.54598
IRS1	8.53514e-08	6.46105
HLA-DRB5	0.00352803	6.32617
HIPK2	0.0102986	6.25952
C6orf203	0.0032904	6.18771
GUCY1A2	0.0140132	6.15664
CLDN3	0.034479	6.15115
HIST1H1D	4.40519e-12	6.12288
NDRG1	4.66406e-08	6.12196
ASPH	0.00597115	6.11094
CCL17	0.0149289	6.03222
DPM1	2.90248e-07	5.94406
UXT	2.15164e-06	5.87897
TJP1	0.0336534	5.86798
ARFGEF1	0.0369364	5.79875
HIST1H2BD	0.00043732	5.79623
TOMM34	0.00176076	5.76173
RAMP1	2.82426e-05	5.67417
HIGD1B	2.96178e-06	5.57425
HIST1H2BI	2.76584e-06	5.56447
TRAPPC10	7.03094e-06	5.54542
HIST1H3I	0.024148	5.54513
PEBP1	0.000746781	5.43448
HOOK3	0.0497759	5.40347
ASH1L	0.0113879	5.40218
SF3B3	2.31418e-09	5.38168
TPR	0.0215499	5.35778
ATP5J2	0.0455233	5.32777
DUSP2	1.09117e-07	5.31979
NUPR1	0.0266198	5.24404
HLA-DMA	0.00375461	5.23475
MDN1	0.0110951	5.20801
HIST1H2AI	0.0129511	5.1736
METTL23	0.000513836	5.16042
FBXW7	0.00848684	5.14947
ST20-MTHFS	0.0249288	5.12657
ECHS1	0.000317495	5.08441
ANKRD17	0.0338473	5.04916
GATSL1	0.0158971	5.02514
TUBB2A	0.0125901	4.97983
GABARAPL2	1.22576e-07	4.97311
OSTF1	0.0158568	4.9422
MRPL51	2.98397e-05	4.93838
TMEM54	0.0329663	4.92181
CLEC14A	0.000238066	4.9145
TMEM238	7.35765e-05	4.86444
HIST1H4F	2.62316e-06	4.85104
HIST1H3C	9.42373e-05	4.85091
DAB2IP	7.03027e-08	4.76341
SCXA	0.00694541	4.76226
PHLDA1	0.00389513	4.72569
TRA2B	0.0150273	4.71861
HLA-DRB1	0.000580217	4.69787
C3	0.00187927	4.69562
SFRP1	0.0199631	4.69413
SFRP2	0.0159433	4.68298
ROCK2	2.98314e-08	4.67374
TMEM159	0.006735	4.64112
RXRA	0.0134541	4.63781
COX5B	1.35009e-09	4.62575
HIST1H2AK	0.032076	4.61387
ALMS1	0.025038	4.60466
NSD1	0.00971477	4.58654
TSR3	3.15359e-07	4.56137
CCL2	0.0353137	4.55688
SETX	9.50943e-06	4.51942
VAMP5	3.47691e-08	4.51604
DCTN1	0.0103195	4.50281
ORAOV1	3.0808e-08	4.50161
MRFAP1L1	3.09726e-06	4.49373
RALGAPB	0.00571587	4.45932
HAX1	0.00062258	4.44143
MTRNR2L10	0.000502003	4.40478
DAD1	0.00350613	4.40469
TWSG1	1.74792e-06	4.40239
NUDT16L1	0.0298996	4.38886
NUDT14	3.84392e-05	4.38356
RPL37	0.0227495	4.37304
CCDC23	0.000455329	4.3546
BEX4	0.0470178	4.34944
HMGN4	0.00384031	4.33995
SLC12A9	0.00479668	4.31994
HIST1H2BC	5.91112e-06	4.31684
RNF181	4.16501e-07	4.30126
MICAL3	0.000465453	4.29264
SMIM1	0.0224509	4.28682
UBE2M	0.000720221	4.27825
NDUFB3	0.000452121	4.24568
HLA-DRA	0.000303461	4.22249
RRP36	0.00386383	4.21774
SMG1	0.00175299	4.2092
CLU	0.0159108	4.20525
HSD17B10	0.00674689	4.19416
ZMIZ1	0.00259858	4.18031
POLR2I	2.16497e-06	4.1733
SCT	0.0253287	4.16172
HEXA	0.0110404	4.14049
COX6A1	5.69024e-08	4.13912
SUPT6H	0.00177395	4.11871
GNB2L1	3.82907e-05	4.10521
PLEKHH1	0.00561298	4.09038
CXCL2	0.0121563	4.08822
HLA-DQA2	0.0491621	4.0717
USMG5	4.85542e-05	4.05982
TCEAL8	7.3297e-09	4.05597
HERC2	0.00277585	4.05513
EMC7	0.02104	4.05248
KTN1	0.00659009	4.03865
RAB30	0.00290936	4.0339
GABARAP	4.9846e-05	3.99782
PAFAH1B3	0.0399158	3.98717
NDUFS1	0.000336638	3.98261
RFXANK	0.00155427	3.97996
SDF2L1	0.00748957	3.9654
RRAGA	2.6953e-06	3.95748
C6orf57	0.0257425	3.95176
RREB1	0.00150211	3.94824
C19orf43	2.04241e-06	3.91902
CHCHD10	4.2202e-09	3.9157
IFI6	0.00275144	3.91462
IGJ	0.00443261	3.90759
APOA1BP	0.03972	3.89236
PCM1	0.000224155	3.88833
TMEM106B	0.0221259	3.86837
IGF1R	0.000541328	3.85379
RNASEK	0.00217329	3.85109
BLOC1S1	0.0103469	3.84709
PSMB10	3.88345e-07	3.83832
LENEP	0.0441239	3.82874
MRPS26	3.02398e-05	3.80364
NPM3	0.00134623	3.79641
HMGN2	2.78053e-05	3.79467
BEX5	0.0011563	3.79313
TXNL1	0.000856803	3.77894
GCC2	0.00441768	3.77193
CLASP2	0.00021448	3.77013
HMGN3	1.58329e-05	3.76841
NDUFAB1	0.0307563	3.7655
BEND7	0.0437085	3.75648
ARMCX3	0.000396208	3.75114
PLOD1	0.00018472	3.74386
RPS11	2.98952e-06	3.73033
SEC31A	0.000472478	3.69796
RAMP2	0.00312366	3.69605
HLA-DQB2	0.00359793	3.68954
TIMM10	0.00110854	3.68824
EWSR1	0.0184352	3.68771
MDP1	2.44499e-05	3.68647
PDXK	0.00228741	3.67949
CITED4	0.00717245	3.6669
PML	0.0113679	3.66489
GTF3C1	0.00335855	3.63355
CUTA	0.0255441	3.632
PCNXL2	0.0115393	3.62724
FLNB	0.00237911	3.60693
CCDC71	7.97498e-05	3.58136
ABHD16B	0.0339511	3.58008
FADD	6.73071e-05	3.57708
NR1D1	0.0165135	3.57276
CHST12	8.82739e-06	3.56892
SDCBP2	0.00884704	3.56818
PARP8	0.0230598	3.5665
PTPRB	0.0117352	3.5574
CITED1	0.0144638	3.55094
OTUD7B	0.0120933	3.54374
PSD4	0.000348093	3.53771
CUX1	0.0310564	3.53213
ADPRHL2	0.00254076	3.51131
C16orf13	0.0104032	3.49176
PACSIN3	0.0146787	3.46323
ICAM5	0.00924833	3.45849
COX5A	2.55361e-06	3.4568
DOCK5	0.00374568	3.45579
RGS3	0.000642952	3.45057
SFRP4	0.00371752	3.44354
TCF4	0.0487945	3.44246
MRPS23	0.000175572	3.43581
TACC2	0.0221681	3.42284
CD320	0.0392763	3.42082
MRPL54	0.00124842	3.41945
GFRA1	0.00669821	3.41882
PRDX2	1.41928e-06	3.4147
TIMP1	0.0220111	3.40654
FAM127A	0.0249456	3.40595
MRPL33	0.0218827	3.38796
FAM167B	0.0213961	3.37693
CGNL1	0.00143117	3.37649
ECSCR	2.65119e-05	3.37005
RNF113A	0.0381258	3.36516
CD55	0.0193873	3.36215
PRR14L	0.0230368	3.36001
C19orf10	0.00812684	3.35604
GIGYF2	0.0252769	3.34856
CCL18	0.0318929	3.34688
HYOU1	0.026113	3.33758
PPAP2A	6.82948e-05	3.33134
HPS4	0.00148724	3.33094
DPP9	3.95126e-05	3.31582
MRPL17	0.000919922	3.31544
FAM174A	0.013427	3.31479
MRPL44	0.0346394	3.30634
DDB2	0.00350445	3.29371
TCEAL1	0.000798981	3.28811
DTNA	0.0236111	3.28257
NDUFAF2	8.821e-05	3.28058
BRWD1	0.0024765	3.2765
TTN	0.0402368	3.26802
COX4I2	0.0106861	3.26221
RC3H2	0.00681952	3.25362
DDB1	0.00287703	3.25165
POMP	0.0113783	3.24542
LAD1	0.0281597	3.23612
ZEB2	0.000347858	3.2298
HES4	0.0451684	3.2282
MRPL41	0.0397202	3.2224
DGCR6L	0.0138525	3.21466
HPCAL4	0.0228513	3.21202
HLA-B	0.00963039	3.19696
RAB20	0.000792076	3.19236
TRANK1	0.00122731	3.19181
HIST2H3D	0.00234206	3.19055
COX6B1	0.0203613	3.19048
MECP2	0.0132293	3.18479
SRP14	0.000724651	3.18015
MAGEF1	0.006294	3.18011
NDUFB10	0.000249814	3.17325
PSMB5	7.74124e-05	3.17156
JMJD1C	0.0406345	3.15887
APEX1	0.00527519	3.15809
TSR2	0.00169499	3.15575
SNRPB	0.000974962	3.15265
ABRACL	0.00801252	3.1486
CDC42BPA	0.0145586	3.1446
BACE2	0.000133111	3.14212
APRT	2.13019e-05	3.11636
TMTC2	0.00228776	3.11631
OAZ2	0.00840406	3.111
C1QB	0.00464966	3.11095
CTC1	0.00677185	3.09433
TMEM2	0.00128876	3.08632
AP1M2	0.00152839	3.08275
TMEM230	0.00632671	3.07843
THSD4	0.00546093	3.07812
MRPL18	0.0138072	3.07707
SPOCK1	0.0404438	3.07229
HIST1H4D	2.67243e-05	3.07146
SMC1A	0.0153757	3.06181
ZNF91	0.0111836	3.05407
GHITM	0.00103466	3.05337
CCDC167	0.0405077	3.05299
BRF1	0.000118321	3.0455
BEX2	0.000142365	3.04052
HIST1H2BB	1.12205e-05	3.03999
ESR1	0.00789864	3.03982
RGCC	0.0139266	3.03558
MRPL14	0.0398082	3.02366
MPRIP	0.000517085	3.02287
LTBP3	0.0211286	3.01863
PTPRT	0.0461059	3.01569
ZNF618	0.00335638	3.01337
HIST1H2BE	0.0227248	3.01301
ATP5D	0.000578276	3.0098
GPR98	2.87011e-05	3.00636
COL6A3	0.0287588	3.00155
PPP1R1B	0.00936147	2.99857
RGS12	0.0374608	2.99732
NDUFA12	0.000768621	2.99649
DFNB31	0.00018451	2.99511
TMEM208	0.0440806	2.99178
LCN12	0.00155937	2.99016
UPF3A	0.00791164	2.98898
KLHL24	0.0492245	2.98745
POLR2J	0.000146516	2.98291
NDUFS5	0.0199492	2.9826
PSMB6	0.00147401	2.97994
FBN1	0.0154715	2.97442
LAMB1	0.00648315	2.96886
NDUFB11	0.0196215	2.96182
UBTD1	0.0247911	2.95907
DYRK1A	0.0244895	2.95888
ACBD6	0.0159406	2.95071
ENAH	0.0078012	2.94325
C1orf95	0.00965703	2.93537
APOC1	0.0415279	2.93286
PLEC	0.0111083	2.93229
EMILIN3	0.0137219	2.92218
CCDC88A	0.0115264	2.91951
TMEM141	0.000123305	2.91903
NEDD4L	0.015337	2.91034
ARF5	7.467e-05	2.88463
TLN2	0.0402238	2.88125
FREM2	0.0322418	2.88093
PPP1R12B	0.0172719	2.87848
C1QC	0.0142578	2.87266
SSH1	0.0013659	2.86964
UQCR10	0.00016632	2.86656
FOCAD	0.0374518	2.86406
C11orf71	0.0219127	2.86393
DGUOK	0.0480608	2.86317
NUDT11	0.0425986	2.85242
BOD1L1	0.0337144	2.84974
STAB1	0.00491492	2.84231
POLR1A	0.00330195	2.84147
TOR1AIP2	0.0143947	2.84031
AIP	0.0133979	2.83773
DNM2	0.0152717	2.83563
MRPL9	0.0367582	2.83516
ISG15	0.0488659	2.82462
MRPL39	0.00349519	2.81986
MIF	0.0329582	2.81855
SKP1	0.010638	2.8177
POLR3GL	0.0168513	2.80864
MYL12B	0.00010629	2.80414
GSS	0.00193242	2.80114
NDUFA8	0.0110746	2.79695
C19orf33	5.20564e-05	2.79317
HSD17B14	0.00528609	2.78958
BCAP29	0.0254091	2.78652
CUEDC1	0.000733605	2.78445
HIC1	0.00217016	2.78355
HIST1H2AB	9.67158e-05	2.77838
IFI35	0.00106682	2.77803
PSG8	0.00776271	2.7743
MRPS10	0.0130527	2.76439
MARCH6	0.000200608	2.76184
JOSD2	8.90605e-05	2.7515
MRPL47	0.00262881	2.74625
ALOX5AP	0.00547641	2.74612
HCFC1	0.00117169	2.74536
TMEM132C	0.00111149	2.74178
TMA7	0.0200189	2.73252
TBL1XR1	0.0300813	2.73175
IFI30	0.0211378	2.73041
LSAMP	0.0215981	2.73036
C9orf142	0.00496773	2.72587
PTP4A1	0.00967158	2.72059
WAC	0.00838984	2.71983
CRLF2	0.00863546	2.70835
OST4	0.0157347	2.70684
AHNAK2	0.000539217	2.70368
NPHP4	0.0413913	2.70342
F13A1	0.0151494	2.70255
FGFR1	0.0464834	2.70087
BIRC7	0.00321489	2.6996
NGFRAP1	0.00680498	2.69182
MPDZ	0.00226799	2.6887
PLA2G12B	0.0405823	2.68181
AKT2	0.00220293	2.68021
PSMB4	0.00256336	2.67427
ZNF516	0.0456368	2.66889
NDUFA2	0.0232358	2.65339
TULP4	0.00760415	2.65146
ZNF292	0.024207	2.65008
GLI2	0.0479856	2.64768
FAM83F	0.0380389	2.64462
POLR2L	0.0262086	2.64424
BEX1	0.00232973	2.63806
GZMK	0.00123162	2.63708
CLDN9	0.00668134	2.63518
UQCRH	0.00138537	2.63117
CYLD	0.00191896	2.62974
PRDX5	0.0056402	2.62702
NLRP13	0.00243724	2.6214
NDUFA6	0.00883164	2.61509
RYR2	0.0254408	2.60812
TMEM205	0.0149164	2.607
ATXN7	0.00298802	2.59961
PHF20L1	0.0306811	2.59217
RNF19B	0.0184459	2.58787
VEGFB	0.0174728	2.58628
UQCRFS1	0.00416936	2.57776
IER5	0.0247826	2.57713
FTO	0.00115472	2.57388
UTRN	0.00246779	2.57127
BLOC1S4	0.00852904	2.57055
SULT1A1	0.00121429	2.56521
NOTUM	0.0400485	2.55755
PPP2R5C	0.0315597	2.55669
ARID5B	0.0182192	2.55598
EMC6	0.00640535	2.55431
HDAC9	0.0255516	2.55333
VEGFA	0.00152027	2.54349
SREK1	0.0158336	2.54153
SSR1	0.0239288	2.53563
RIF1	0.0408064	2.53282
TIMM8B	0.0138014	2.5303
MIEN1	0.00440782	2.52747
OSTC	0.0202422	2.5271
STARD13	0.00102271	2.52185
NOXA1	0.0261131	2.51639
RNASE1	0.00886815	2.51365
BHLHA9	0.0421563	2.51249
SUN1	0.0235326	2.5096
TYROBP	0.00627149	2.50951
ARAP2	0.00228029	2.50385
KIAA0319L	0.0117415	2.50183
NDUFA1	0.0328643	2.50008
PACS2	0.0256297	2.49466
MRPS21	0.02051	2.49406
SDHAF1	0.0154362	2.49347
PGR	0.00262614	2.49312
NUP98	0.024285	2.49282
ATP6V0C	0.000864147	2.48911
H6PD	0.00547933	2.48755
SGK1	0.00253606	2.48289
PLXNB1	0.0239081	2.48062
C18orf32	0.00431877	2.47828
PARD3B	0.0498931	2.47658
C4orf48	0.0412348	2.47642
PHLDA2	0.0150139	2.47574
RNF5	0.0117043	2.47484
CRB3	0.00516953	2.47296
EPG5	0.0115868	2.46831
C1QA	0.0249923	2.46761
RORA	0.00789983	2.46736
MRPS18B	0.00423085	2.46653
PPP1R35	0.0131848	2.46431
HMOX1	0.0427423	2.46061
HMCN1	0.0246592	2.45959
MAEA	0.00662461	2.44861
NEK6	0.00233267	2.44535
MTRNR2L8	0.0464399	2.44511
PCBD1	0.000529111	2.44427
PGAP1	0.0062747	2.44369
CNBP	0.0344066	2.44255
AKNA	0.0109784	2.44141
THBS4	0.0464538	2.44078
SDHC	0.0372527	2.43935
APOO	0.00150956	2.43806
RIMS4	0.00175857	2.43756
MYH9	0.00149187	2.43684
ABT1	0.0380909	2.43547
PEAK1	0.00155944	2.43256
PRDM2	0.00237846	2.43116
NAB2	0.0382428	2.43097
C11orf31	0.0108722	2.42959
MOXD1	0.0498395	2.42892
CCDC41	0.0197741	2.41808
EIF6	0.0105654	2.4163
ATP2C1	0.00474095	2.41295
RAB1B	0.0327354	2.41167
CHMP5	0.0464314	2.39541
CRABP2	0.0386717	2.39241
CALD1	0.0404409	2.39076
NFIC	0.00418547	2.38932
CMTM8	0.0002946	2.38693
MRPS34	0.0352828	2.38668
CHMP2A	0.00156316	2.38633
ERGIC1	0.0242267	2.3847
CHMP4B	0.0162047	2.38339
PHPT1	0.00906243	2.38156
IDH3B	0.0218086	2.38058
IL6ST	0.00354205	2.36855
GPX1	0.00145113	2.36774
CNNM2	0.00374375	2.35481
TRIP12	0.000864929	2.35328
IHH	0.0459784	2.35226
TSPAN5	0.0158446	2.34739
EMC9	0.0125944	2.34397
DAPL1	0.0134403	2.33681
POP7	0.0219905	2.32755
PCDHA10	0.0108762	2.31076
UQCRQ	0.00515688	2.30681
C8orf44-SGK3	0.037982	2.30123
PEBP4	0.0335398	2.29792
TMEM178B	0.0423308	2.28547
TMEM203	0.0426047	2.28369
ICT1	0.0307432	2.28269
PHLDB1	0.0105646	2.28128
CHCHD1	0.0494608	2.27252
RPA2	0.000281903	2.27127
SENP6	0.00581847	2.27006
DDIT3	0.0191635	2.26801
PSMB3	0.00245742	2.26351
FAM32A	0.0313962	2.25823
MAN2B2	0.0213845	2.2457
CYB561D2	0.0109429	2.24299
TAF1D	0.00941158	2.24174
TRPS1	0.0482089	2.2409
SRGAP3	0.00121033	2.24008
UBL4A	0.0290373	2.23616
APCDD1	0.00466182	2.23503
VPS53	0.0276518	2.23401
UCN	0.023591	2.2315
FH	0.00317698	2.23074
NME3	0.018098	2.2304
SNRPC	0.0163333	2.22897
HNRNPH1	0.0125683	2.22145
ATP6V1F	0.0168126	2.22091
H2AFY	0.0444699	2.21948
AP1S1	0.0271056	2.21942
GSN	0.0261352	2.2121
UBE2L6	0.00752663	2.21119
ANO1	0.0175292	2.20791
MRPS18A	0.00731374	2.20687
CBX5	0.0324218	2.20217
HIVEP3	0.00561543	2.20021
ACADS	0.0488492	2.1984
CHD9	0.00577644	2.19835
ABHD11	0.0479379	2.1968
UBAP2	0.00147601	2.19455
PNISR	0.0187715	2.19027
LY96	0.0154867	2.1892
H1FX	0.034121	2.18696
HLA-A	0.0275955	2.18016
CLMN	0.0207901	2.17649
SLC47A1	0.04281	2.17619
C1orf192	0.0118654	2.17516
STRN4	0.00303763	2.17155
GIMAP7	0.0192143	2.17071
GGCT	0.00698302	2.16851
KLF6	0.0138885	2.16761
FRYL	0.0142841	2.16703
FKBP1A	0.0210311	2.15829
G3BP1	0.00395859	2.15789
PLP2	0.027049	2.15355
DNAJC10	0.0139976	2.14407
RAB11FIP4	0.00286443	2.14275
RERE	0.0296698	2.13163
PBX1	0.0265445	2.12665
STUB1	0.0219037	2.12629
SCAF11	0.0237283	2.12593
ULBP3	0.0456488	2.12286
AXIN2	0.0461439	2.11971
FAM212A	0.0303908	2.11767
MRPL15	0.0388092	2.11764
WDR33	0.0131988	2.11719
SNRNP200	0.00716218	2.11429
HMGB2	0.00325711	2.11287
NRXN3	0.0330439	2.10551
APMAP	0.0188667	2.09883
PFDN2	0.002894	2.09832
TOMM6	0.0114639	2.09609
CUL9	0.0124118	2.09427
CLEC3B	0.00418289	2.08923
LSM2	0.0455398	2.08781
ANXA7	0.00875352	2.08486
ZKSCAN1	0.0337554	2.0846
UBE2I	0.039221	2.08312
ANXA4	0.0140416	2.0759
PER1	0.0456902	2.07034
COX7A1	0.0187116	2.0632
NPC2	0.0385996	2.05247
C15orf27	0.0420649	2.05064
NHP2	0.0173305	2.04937
PRDX1	0.00907322	2.04479
RBM33	0.0283735	2.04338
EXOSC5	0.045463	2.04012
TMEM229B	0.0278045	2.04002
USF1	0.0334884	2.03982
UBE4B	0.0479656	2.02724
LY6D	0.0409408	2.01838
ATP5I	0.0405147	2.01267
FAT4	0.00961207	2.01068
CST7	0.0368659	2.01056
LAMTOR2	0.0159991	2.00702
FARP1	0.0342483	2.00634
FIS1	0.0195662	2.00171
FOXN3	0.0362817	-2.00045
NIPBL	0.0272605	-2.00626
KCNIP3	0.0304346	-2.00835
VSIG2	0.0475322	-2.00875
KDM5A	0.0144641	-2.01976
QKI	0.04243	-2.02102
STOML2	0.0493085	-2.02445
ITSN1	0.0409759	-2.02754
ITSN2	0.039388	-2.03091
MAPK1	0.02366	-2.03707
RBM42	0.0335856	-2.03816
FOSB	0.021354	-2.04139
SMAD4	0.0276958	-2.0433
TACSTD2	0.00740693	-2.04524
SF3B14	0.0265758	-2.04696
PEMT	0.0421303	-2.04964
SETBP1	0.0373861	-2.05035
ABR	0.0496487	-2.05115
TRAK1	0.0468259	-2.05157
PI4KA	0.0489473	-2.05181
ANP32B	0.0470726	-2.05273
FARSA	0.0387326	-2.05852
DCSTAMP	0.0321624	-2.05857
LRP1	0.00676182	-2.05907
KIF13A	0.0454562	-2.06063
CDS2	0.0303037	-2.06561
KIF1B	0.00647384	-2.06576
SPR	0.0455189	-2.0676
PRKDC	0.0484789	-2.06884
TBC1D9B	0.0170066	-2.06903
SPG11	0.039152	-2.06951
MAP2	0.0365965	-2.06989
MAN2A2	0.0484729	-2.07237
SPG7	0.00654231	-2.07428
NF1	0.0369951	-2.08196
VAMP8	0.0431108	-2.08547
ZBTB16	0.0341659	-2.08695
LNPEP	0.0115086	-2.09387
ARF6	0.0412435	-2.09388
NUMA1	0.0301577	-2.09687
NCOR2	0.0495006	-2.09703
SMAD2	0.0267555	-2.09933
CKS2	0.0464904	-2.10088
ARHGAP32	0.0171068	-2.10112
AFF3	0.0144808	-2.10257
HBB	0.0155457	-2.10605
CLTB	0.00853923	-2.10668
SEC61B	0.0392479	-2.10867
SH3D19	0.0270518	-2.11249
OBSCN	0.0147202	-2.11578
RPL36AL	0.0134009	-2.11682
AKR7A2	0.0130728	-2.11759
CREB3	0.0101341	-2.12103
ANTXR1	0.0169232	-2.12157
SRRM2	0.0348442	-2.12596
NXT1	0.0283878	-2.12851
ARHGAP35	0.0101549	-2.13017
CHD6	0.0306846	-2.13158
UBE2S	0.048499	-2.13233
RNPS1	0.0245242	-2.1349
ZNF524	0.0258877	-2.13538
NUDT2	0.00958334	-2.13585
AKT1	0.023741	-2.13633
PLXNA2	0.00954375	-2.14581
TBC1D5	0.0116744	-2.15167
ANK3	0.0205263	-2.15581
XRN1	0.0387758	-2.16284
SORL1	0.00711702	-2.16445
FMN1	0.0499457	-2.16683
GNAS	0.0042863	-2.1683
CSTB	0.0129629	-2.16973
ZMYM6NB	0.0165286	-2.1715
ILF3	0.0193265	-2.17153
ERBB2	0.0144733	-2.17226
MAU2	0.0306783	-2.17425
DDX10	0.00120371	-2.17585
DYNC2H1	0.0428483	-2.17827
GCLC	0.016587	-2.19192
PCNA	0.0490258	-2.19372
CYC1	0.0102816	-2.19387
ASTN2	0.0255235	-2.19509
SEC16A	0.0107721	-2.19575
GNG5	0.00554682	-2.19972
MLLT4	0.00279115	-2.20107
NABP2	0.0102377	-2.20293
ITGA1	0.0327173	-2.20522
RBM5	0.0468417	-2.20691
UCP2	0.0455915	-2.20722
TLE3	0.000670198	-2.21567
KDM5C	0.0290087	-2.21728
PPDPF	0.0131005	-2.22044
TRRAP	0.0228918	-2.22121
KIAA1671	0.0261279	-2.22217
LAMA5	0.0130165	-2.22782
KANSL1	0.0275994	-2.23111
PTP4A3	0.0406866	-2.23267
SBF2	0.0434687	-2.23279
NUDT3	0.0377519	-2.23659
HDAC4	0.0196527	-2.23671
ATP6V1G1	0.0494829	-2.23886
ABHD2	0.0339339	-2.2403
NBEAL1	0.0490738	-2.24404
NFAT5	0.0430702	-2.25021
KLHDC3	0.0402938	-2.25215
MAML1	0.0250298	-2.25423
AFAP1	0.0013498	-2.26228
SP3	0.0230758	-2.26487
FAM195A	0.0475426	-2.26535
ZNF704	0.0150832	-2.26621
CBR3	0.00426014	-2.27115
EIF2AK4	0.018893	-2.27154
WNT5A	0.028257	-2.27184
SSNA1	0.0302933	-2.27253
ZHX3	0.0258183	-2.27518
INTS3	0.00229497	-2.27583
GSTO1	0.0112469	-2.27601
CSMD2	0.0246497	-2.2785
UBB	0.011489	-2.28458
SVEP1	0.0103032	-2.28531
ACTN1	0.0095374	-2.29202
HIGD2A	0.0105097	-2.2923
MX1	0.0237736	-2.29318
MGAT3	0.0188577	-2.29558
PMVK	0.0241905	-2.29646
LTBP2	0.00207315	-2.29646
BLVRB	0.0105136	-2.29758
TBC1D4	0.0337766	-2.29764
KDM3A	0.0193505	-2.30363
MAP4	0.0175077	-2.3083
ERH	0.0452975	-2.30918
COL5A1	0.0229199	-2.31034
ADRM1	0.0154951	-2.31052
EPB41L5	0.0332486	-2.31291
ZNF451	0.016145	-2.3144
MED13L	0.0493192	-2.31663
GREB1L	0.0158153	-2.31693
MBP	0.00836915	-2.3202
SUPT4H1	0.015018	-2.33307
LRP2	0.0102667	-2.33442
LMO7	0.0217935	-2.33756
SPEG	0.0108204	-2.34091
HELZ	0.0307834	-2.34106
MALL	0.0383743	-2.34362
GLCCI1	0.00158651	-2.34473
SIN3A	0.0218937	-2.34772
SIPA1L1	0.0210547	-2.34831
GOLT1A	0.0317877	-2.35035
DMD	0.0328032	-2.35084
EIF4EBP3	0.000269908	-2.35401
ZBTB38	0.0396892	-2.35622
MYO9A	0.0110175	-2.3581
PTMS	0.0437774	-2.35875
INPP4A	0.0301995	-2.35907
ZNF532	0.0352726	-2.36566
SH3BP4	0.00561738	-2.37005
MATR3	0.0360524	-2.37072
FBRSL1	0.0369304	-2.37247
EIF4G2	0.0169293	-2.37367
MYH11	0.000117159	-2.37452
RANBP2	0.0442336	-2.37642
PRPF18	0.000335547	-2.37752
NAV1	0.0206816	-2.37954
FOXK1	0.0392767	-2.38004
NFATC3	0.0136742	-2.3804
SBSPON	0.018676	-2.38176
TRIOBP	0.00210055	-2.38241
PCLO	0.00558595	-2.38394
TPCN1	0.00855901	-2.38656
CYSTM1	0.0123049	-2.38696
CYTH2	0.00607302	-2.38812
SHROOM3	0.0478979	-2.38983
LYPLA2	0.0125922	-2.39231
ASGR1	0.00508307	-2.39361
COBLL1	0.0204027	-2.39578
MUC16	0.0344692	-2.39828
CUEDC2	0.0324398	-2.3988
USP54	0.0146991	-2.40253
AGPAT2	0.0248179	-2.40588
INO80D	0.0434577	-2.40607
PTPRG	0.00387634	-2.41252
PRR24	0.000397131	-2.41311
NFIA	0.0131128	-2.41355
CPAMD8	0.0214994	-2.42068
LMO2	0.00808632	-2.42135
RAMP3	0.00369855	-2.42392
CYFIP2	0.0371894	-2.4249
GOLGA3	0.00220131	-2.42579
CADPS	0.001397	-2.42857
PSME1	0.0377186	-2.42984
TMEM179B	0.0399023	-2.43056
ABCC1	0.0199785	-2.43455
USP36	0.0441732	-2.43479
ASXL1	0.0319646	-2.43693
CPD	0.0382109	-2.43952
BST2	0.0451497	-2.44243
ILF2	0.00059359	-2.44597
EIF2AK2	0.0254201	-2.44622
COL27A1	0.0457285	-2.44846
FBXW2	0.0470538	-2.4505
RASL10B	0.016956	-2.45419
BAZ2B	0.0112956	-2.45535
CAST	0.0243585	-2.45602
SP100	0.0251032	-2.45616
PGRMC1	0.0166634	-2.45945
AKAP13	0.0121677	-2.46219
SOGA1	0.000348236	-2.46497
GINM1	0.0199609	-2.46498
TNRC18	0.0288038	-2.46516
RALGAPA2	0.0177489	-2.46559
TNKS	0.00981626	-2.46639
ZMAT2	0.00399326	-2.46835
HOMER2	0.0175387	-2.47075
DBI	0.0156769	-2.47084
NCKAP1	0.0483533	-2.47392
XPO1	0.0463438	-2.47578
ACTR3	0.027399	-2.47714
TNPO1	0.00122374	-2.4822
USP24	0.0311909	-2.4831
PLXNA1	0.0200921	-2.49194
CDC14B	0.0329339	-2.49342
EPOR	0.00104145	-2.49601
UBR4	0.00493992	-2.49642
HYDIN	0.0229524	-2.49865
SYNE2	0.00446453	-2.50151
SEC14L1	0.00320524	-2.50208
MTA3	0.0207601	-2.50669
LTBP1	0.000753571	-2.51038
MPC1	0.037711	-2.51129
SLC35E2	0.0117548	-2.52216
ZFHX3	0.0468785	-2.52367
EVL	0.00382018	-2.52396
GID8	0.0167891	-2.52604
SETD2	0.00426699	-2.52639
UBE2D3	0.0166392	-2.53206
FKBP5	6.01135e-05	-2.53317
HDHD3	0.000131263	-2.53491
PHF5A	0.0221466	-2.54103
FNDC3B	0.0192476	-2.54237
KIF13B	0.0130542	-2.54383
EEF1B2	0.000546333	-2.54621
PRRC2B	0.00183536	-2.5474
EP300	0.0106656	-2.54912
SPEN	0.00591496	-2.55371
ERBB2IP	0.0190786	-2.55601
ATP2A2	0.0213028	-2.55631
HES6	0.0129423	-2.55935
FGF19	0.0434161	-2.57179
DRAP1	0.0299527	-2.57303
ATM	0.00215742	-2.57423
DHX36	0.0274882	-2.5762
SGCD	0.0425571	-2.58084
NADSYN1	0.00487846	-2.5843
FOXO3	0.0273281	-2.58655
PCBP1	0.000358469	-2.58771
VAPB	0.0482977	-2.58941
AP2S1	0.00557335	-2.5896
MYO5A	0.00907336	-2.59105
DIDO1	0.0314994	-2.5938
SOWAHD	0.0344578	-2.59636
CSNK1D	0.00125143	-2.59706
DDX17	0.00756565	-2.60017
NFIB	0.00134632	-2.6005
VAPA	0.0459404	-2.60068
CLIC1	0.00651597	-2.6021
EHMT1	0.0241773	-2.60422
ZNF804A	0.0301578	-2.60582
MYO10	0.0135965	-2.60641
MAP4K4	0.0029448	-2.60797
CFLAR	0.00784974	-2.60803
TMEM127	0.0449295	-2.61086
USP9X	0.00139322	-2.61097
LIFR	0.03464	-2.6117
MED15	0.00777062	-2.61183
RABL6	0.0422758	-2.61484
SETD7	0.00411479	-2.61792
LPGAT1	0.027932	-2.61803
MAP1B	0.0167513	-2.62093
CCL5	0.0148673	-2.62296
YIPF2	0.0132724	-2.62519
NCOA6	0.00203591	-2.63253
SEP15	0.000625375	-2.63389
NDUFB7	0.018801	-2.63664
NR2C2AP	0.0452898	-2.63829
MTOR	0.00567197	-2.64021
CDK6	0.0154116	-2.6409
ST5	0.0207888	-2.65163
CELSR2	0.0141599	-2.65218
TTC28	0.000784458	-2.65565
PAM	0.0169258	-2.65829
ANKRD12	0.00359334	-2.65906
AGAP1	0.0212703	-2.65967
PARL	0.0423151	-2.66451
TRPT1	0.00056196	-2.66697
PRPF8	0.033524	-2.66776
THADA	0.0034429	-2.66799
CEP350	0.00655497	-2.67126
ZNF609	0.0415941	-2.67271
SH3BP2	0.0195385	-2.67281
ALKBH7	0.0212442	-2.67324
ROCK1	0.0310977	-2.68035
LYSMD4	0.0166995	-2.68123
MKL2	0.024791	-2.68135
DCTPP1	0.000519962	-2.68766
SMARCE1	0.0187257	-2.69033
ABLIM1	0.00475074	-2.69189
FAM96B	0.00345904	-2.69278
SIAE	0.0114549	-2.69442
SPTBN1	0.00157749	-2.69919
B3GAT3	0.0495422	-2.70001
NPDC1	0.015333	-2.70161
SMARCA5	0.0442756	-2.70207
WIF1	0.000482939	-2.70395
PLGRKT	0.0319927	-2.71271
CCNL1	0.0359871	-2.71362
GAMT	0.0142828	-2.71434
CTSK	0.00573708	-2.71603
KIT	0.00365396	-2.71664
ELMO3	0.0115496	-2.7206
SH3BGRL3	0.0318905	-2.72362
RALGAPA1	0.00833556	-2.72382
RBMS3	0.0247122	-2.72637
PAQR3	0.0468084	-2.72789
ARMCX6	0.0319519	-2.73796
ATP9B	0.00971181	-2.73953
NBEAL2	0.0330272	-2.74185
MAN2A1	0.0296168	-2.74506
TGFBR3	0.00373789	-2.74555
SBDS	0.0181366	-2.74599
AUTS2	0.0347157	-2.74793
ZNF622	0.00648375	-2.7507
TIPRL	0.00168594	-2.75216
DICER1	0.0126293	-2.75477
PRSS23	0.00683768	-2.76107
AGPAT3	8.46081e-05	-2.76138
ADAMTS1	0.00740349	-2.76259
PPM1L	0.0125479	-2.76278
HDLBP	0.00062824	-2.76313
OXLD1	0.00460628	-2.76377
FOSL2	0.00828799	-2.76743
C19orf53	0.0121094	-2.77168
IKBKE	0.000836404	-2.77187
INADL	0.0225481	-2.77872
ZNF469	0.0227492	-2.78304
FCGBP	0.042237	-2.79089
FBP1	0.0346483	-2.79103
RC3H1	0.0260365	-2.79748
FXR1	0.00693173	-2.79774
TNFRSF19	0.0121519	-2.80024
PLCB4	0.0150476	-2.80083
KDM2A	0.0251744	-2.80238
NENF	0.0286029	-2.80414
ZNF207	0.0309929	-2.81056
TRAPPC1	0.0192342	-2.82576
MXRA7	0.00139518	-2.82847
PASK	0.0304308	-2.83339
NEBL	0.0406406	-2.83727
HNRNPH2	0.0140803	-2.84551
MKLN1	0.0006774	-2.8487
PLEKHA7	0.0171438	-2.85141
TUBB4B	0.00198087	-2.8549
PTPN4	0.0135652	-2.8581
HIPK1	0.000331694	-2.85919
GADD45GIP1	0.00606594	-2.86197
ETNK1	0.0318046	-2.86263
DNER	0.000972912	-2.86452
SIRT2	0.00281978	-2.86951
NUFIP2	4.58593e-05	-2.87339
IGBP1	0.000429444	-2.87705
MEA1	0.00409734	-2.88689
SLMAP	0.00564128	-2.88994
KIDINS220	0.00512	-2.89328
SEMA4D	0.00607675	-2.89392
ZC3H13	0.000582245	-2.89693
TLCD1	0.00494734	-2.89851
TFCP2L1	0.00763202	-2.89868
PHKB	0.0094014	-2.89992
CELSR1	0.00188076	-2.902
SDK2	0.00241593	-2.90334
ZNF121	0.00493789	-2.90502
DBNL	0.0127229	-2.90526
SRP9	4.17646e-05	-2.90986
PRRC2C	0.00616445	-2.91144
ARHGAP19	0.0185545	-2.91328
ATP8A1	0.0413034	-2.91343
NAP1L1	0.0310286	-2.91614
UQCRB	0.0110319	-2.91879
FUCA1	0.0122606	-2.91924
RSF1	0.033398	-2.92605
AKAP9	0.0121766	-2.92868
PTK2	0.00602624	-2.92877
PMF1	0.0120599	-2.93035
DNAH14	0.00381773	-2.94267
SMAD3	0.00654884	-2.94274
PRAF2	0.00368766	-2.94363
CYFIP1	0.00983938	-2.94415
SUGT1	0.0373624	-2.95221
PIEZO1	0.00514431	-2.95447
GBX2	0.0244385	-2.95629
COL14A1	0.00792025	-2.96766
TSC22D2	0.0322192	-2.96944
EEF1D	0.0065643	-2.97176
NINJ1	0.00164786	-2.97649
PAK3	0.00356614	-2.98341
EPB41L2	0.00707131	-2.98362
DDX6	0.0332573	-2.98376
TAX1BP3	0.0236461	-2.98575
YLPM1	0.0221137	-2.98867
LRBA	0.0185261	-2.9924
PDS5A	0.0455598	-2.99603
MLLT6	0.00351933	-2.99684
CA8	0.0010626	-2.99797
GLTSCR2	5.29275e-05	-2.99801
AKAP2	0.00226889	-3.00049
FLNA	7.3103e-05	-3.00431
TMEM126A	0.00153379	-3.00493
CLTC	0.00146909	-3.0051
MPPED1	3.19523e-05	-3.01082
MANBAL	0.0432149	-3.0122
BPTF	0.00188321	-3.01704
KALRN	0.0063375	-3.01827
URB1	0.0154438	-3.02221
MAST4	0.000219666	-3.02709
SETD5	0.0137697	-3.03014
DUSP23	2.85157e-06	-3.03223
ZNHIT2	0.0197831	-3.03494
CREBBP	0.00177768	-3.03556
ANKHD1	0.0063217	-3.03941
ADD1	0.00025949	-3.03987
TGM2	0.0374276	-3.03998
ASNA1	0.00894901	-3.04087
MED11	0.00112794	-3.04574
VPS13B	0.000616509	-3.0556
SORBS2	0.00422839	-3.05634
RBM20	0.0125227	-3.05667
ZXDA	0.0017982	-3.058
AP3B1	0.00516221	-3.06007
TMED1	0.0149655	-3.06491
MRPS35	0.00196949	-3.06906
VWF	0.00326173	-3.07449
FER	0.0263603	-3.08864
CHD2	0.000500406	-3.09062
FNBP4	0.000728631	-3.10326
RASGRF1	0.00767338	-3.1083
WDFY3	0.0130968	-3.10873
ANKRD28	0.016619	-3.11688
AR	0.0153171	-3.11764
RNF130	0.047621	-3.12309
DOCK1	0.0266084	-3.12564
PLXDC2	0.00582452	-3.12915
DPM3	0.000338779	-3.13137
LPP	0.000381531	-3.13525
TSC2	0.0284498	-3.13817
HSPBP1	2.96786e-05	-3.14397
RGS10	0.0229683	-3.15934
PTPN13	0.0054668	-3.16759
SYNPO2	0.0122831	-3.16857
PLVAP	0.00252465	-3.16986
LRRC15	0.00648092	-3.17319
MYO18A	0.012486	-3.1783
ZNF428	0.0205864	-3.18122
DST	0.0384379	-3.18686
SPAG9	0.00749358	-3.18782
RAPGEF2	0.00261585	-3.19907
CHD3	0.00101948	-3.19911
BNC2	0.00483448	-3.20203
PRELP	5.49549e-05	-3.20492
PPP2R2C	0.00651187	-3.20555
TOMM7	0.00352022	-3.20871
VPS13D	0.00512753	-3.21268
NR5A2	0.000954609	-3.22053
RUNX1T1	0.00142235	-3.22527
PCBP2	0.00908701	-3.23014
ZFYVE26	0.0243939	-3.23319
MBNL1	0.0234618	-3.23781
CLASP1	0.0327541	-3.23821
ZFYVE21	0.0114116	-3.24296
PRELID1	0.0400131	-3.24526
SLFN5	0.00345223	-3.24812
FRY	0.0176225	-3.24902
SLIT3	0.0344297	-3.25484
RRP9	0.00817569	-3.25812
PCNX	0.0161062	-3.25856
DYNC1H1	0.0455712	-3.27402
PDZRN3	0.00431292	-3.27673
TRH	0.0215208	-3.27684
NBAS	0.0239687	-3.27901
RHOD	0.0139019	-3.28106
TRIO	0.0055554	-3.28245
TRO	0.0248601	-3.28446
NSA2	0.000415841	-3.28549
NPEPPS	0.0284724	-3.2898
STX7	0.018055	-3.29023
NEFH	0.000320845	-3.29407
NOB1	0.0214893	-3.30293
EP400	0.00231593	-3.30937
SYTL2	0.00173311	-3.3143
ERC1	0.000421286	-3.32008
ARHGAP21	0.00831817	-3.32111
THRSP	0.00319704	-3.32765
EVI5	0.00324874	-3.33074
WHSC1	0.00380057	-3.33867
PTEN	0.000755124	-3.33905
CAMK2N1	0.00352028	-3.34373
ANKRD11	0.00432078	-3.34621
VCAN	0.000260656	-3.34712
CD83	0.0101402	-3.37278
CREB3L2	0.000191776	-3.37383
PCNT	0.00236955	-3.37946
TANC1	0.00111761	-3.38286
MAP3K5	4.2828e-05	-3.38396
FASN	0.000836857	-3.38464
LAMA2	6.09687e-06	-3.38495
HTRA1	0.000163844	-3.39325
PHIP	0.00614201	-3.39369
LSMD1	0.0179843	-3.39532
ETHE1	0.00887824	-3.39581
ATXN2	0.00319995	-3.40278
KRCC1	0.0333374	-3.4085
TMTC1	0.00659418	-3.40891
CCDC85B	0.043544	-3.41453
LOXL4	0.00442168	-3.41904
ZBTB37	0.0019636	-3.43475
ATXN1	0.0226221	-3.43622
TXN	0.00526805	-3.43703
HPRT1	0.0194699	-3.44651
ITPR1	0.00405989	-3.44847
AKAP11	1.13471e-05	-3.44944
PHACTR2	0.00199819	-3.45032
DENND1A	0.0265686	-3.4618
USP34	0.000118269	-3.46242
TAF7	0.000482571	-3.46419
ERLIN2	0.0164627	-3.46661
KAT6A	0.00333094	-3.46861
CELF1	0.00173744	-3.46865
EGFR	0.00450929	-3.47072
GCHFR	0.0361356	-3.47178
KIAA1109	0.0387411	-3.47545
REN	0.000457723	-3.47706
PLEK2	0.00929444	-3.4779
TNS4	0.0163638	-3.48599
EMP3	0.0127283	-3.48761
PDS5B	0.000231169	-3.49083
RGS19	0.00681645	-3.50519
ANKLE2	0.000306263	-3.50954
CHD8	0.000907246	-3.52156
BHLHE41	3.91822e-05	-3.52975
CDH6	0.00345852	-3.53067
WDR34	0.00495933	-3.53102
CDC42EP5	0.0261626	-3.53487
GNAL	9.85541e-06	-3.53507
BCAS2	0.000574667	-3.5384
SZT2	9.29955e-05	-3.54135
NF2	0.000218092	-3.54278
MACF1	0.00039395	-3.54555
KIAA1456	0.000425032	-3.55498
TNS1	0.000231362	-3.56199
OTOS	0.00966432	-3.5655
TBC1D30	0.0102221	-3.56571
UBL7	0.0259035	-3.57058
VPS13A	0.00413898	-3.5801
MFSD2A	0.000732519	-3.59865
PLEKHA5	0.0207441	-3.59999
MCTP1	0.000325052	-3.60602
ZC3H7B	0.00970548	-3.61177
ROMO1	0.0301089	-3.61271
GLG1	0.000504708	-3.62158
SHANK2	0.0369068	-3.6256
ARHGAP29	0.041475	-3.62752
ARID1B	0.00550714	-3.62811
SHPRH	0.00134299	-3.63561
SESN3	0.0140787	-3.65222
KREMEN1	0.000309911	-3.66481
TWF2	0.0248821	-3.67243
CCDC28A	0.000863511	-3.68324
HTT	4.56549e-07	-3.68606
AFF4	0.00169825	-3.68647
ARHGEF28	0.000134741	-3.69897
KIF1C	0.0396453	-3.70681
SEL1L	0.0165413	-3.70847
NCOR1	1.65898e-05	-3.7175
BDP1	0.0218392	-3.72395
NKD1	0.0237992	-3.73497
FAM65B	0.00981678	-3.73713
CHCHD2	3.09055e-05	-3.74433
HECTD4	0.0045606	-3.7666
MIB1	0.000865146	-3.77592
SRCAP	0.0103001	-3.79011
BBX	0.00158213	-3.79736
ZBTB20	0.0386323	-3.85114
FRG1	0.034225	-3.8618
FAM132B	0.0051455	-3.86336
PLCG1	1.90852e-07	-3.87805
PTPN14	0.0286307	-3.88315
ARHGAP5	2.51195e-06	-3.89116
WBP5	0.000133441	-3.8921
USP53	0.0016418	-3.89642
ATRX	0.000422885	-3.91117
OGFRL1	0.0064715	-3.91391
PNMA1	0.00686021	-3.92645
VPS13C	7.47941e-06	-3.93365
TRIM41	0.000413145	-3.93409
BANF1	0.000372432	-3.95419
SLBP	0.0135188	-3.95835
NCAM1	0.000220127	-3.96232
PIK3R5	0.000169912	-3.96461
TNRC6B	1.92576e-06	-3.98804
HERC1	2.31883e-05	-3.98963
RRAS	0.000101629	-4.0245
MAGEH1	0.000717906	-4.04638
GLRX3	0.000593334	-4.05665
MAP1A	0.000382269	-4.05692
CNTN6	0.00180798	-4.07439
ISOC1	0.00825938	-4.08583
ZNF638	0.000969108	-4.09291
ACACB	0.00882879	-4.11859
AGRN	1.40013e-08	-4.11864
MAGI1	0.0466828	-4.12015
C20orf24	0.00218867	-4.12608
TMEM223	0.0305217	-4.13639
ASXL2	0.00138225	-4.14221
ANXA2	0.00369786	-4.16057
HCST	0.0207416	-4.16121
CFH	3.07262e-05	-4.16508
TSGA10	0.00347211	-4.17636
MYO5B	0.000396984	-4.18631
HIST3H2BB	0.0442724	-4.18679
PHLDA3	0.000158494	-4.18831
BRK1	0.00111986	-4.18843
HDAC2	0.00954553	-4.18962
SNX12	0.00308137	-4.19313
JTB	0.0208278	-4.19438
BOLA1	5.03733e-06	-4.19575
FAM46A	0.0469095	-4.23284
NOS1	8.11731e-07	-4.24694
LMTK2	0.000423845	-4.29224
DKK4	0.00642436	-4.3054
STX5	0.00430604	-4.30796
C9orf16	0.0327444	-4.32863
PTTG1	0.00252954	-4.33751
ZNF462	0.0406062	-4.36993
MCC	0.00643775	-4.3746
FAM43A	0.0100048	-4.38043
FKBP2	0.00164373	-4.40859
ZDHHC6	0.00361744	-4.4317
TACC1	0.0015277	-4.45861
LMBR1	0.0441756	-4.46729
VAT1L	0.00214181	-4.47656
GON4L	0.00948679	-4.4868
SEPT9	0.00283859	-4.49042
DNAJB14	0.0014129	-4.49199
PLAC9	0.021241	-4.50727
EXPH5	0.0124598	-4.60574
HECTD2	1.88827e-05	-4.61085
TNRC6A	9.1803e-06	-4.6116
EPB41L3	0.00529036	-4.62655
DNAJB6	0.0118657	-4.68383
UBN2	1.2673e-07	-4.68938
AHNAK	0.00673866	-4.72316
PPM1A	0.0486875	-4.73132
SOD2	3.92573e-05	-4.73226
TNS3	0.0339164	-4.73763
PTPRCAP	2.43378e-06	-4.74246
DHRS11	2.3825e-05	-4.74665
PHC3	0.0106574	-4.75393
FAT1	0.000974128	-4.76944
MGA	0.00935162	-4.77577
ABI2	0.00366207	-4.78013
SPRED1	8.00647e-10	-4.78627
NT5C1A	0.000546414	-4.80328
SURF2	0.0169861	-4.81262
RABGAP1L	4.34649e-07	-4.8161
CNKSR3	0.00757588	-4.81972
DIRAS3	0.0111455	-4.83309
CABIN1	0.0205374	-4.83319
LRIG1	1.24231e-06	-4.86858
PET100	0.00411135	-4.87481
AURKAIP1	0.00773356	-4.88545
SOCS2	0.000432122	-4.97737
TSPAN14	0.0302875	-4.98479
PDRG1	1.76596e-05	-4.99362
HUWE1	0.0139738	-4.99542
PIK3R1	0.000407881	-4.99542
SYNRG	0.0381693	-5.00225
H2AFX	6.87986e-05	-5.00308
CDK19	7.22132e-07	-5.01194
SH3PXD2A	0.0487962	-5.0162
PCP4	0.00491965	-5.0224
CRIM1	0.0324277	-5.03152
RAB11FIP1	0.00271107	-5.03547
SON	0.0186496	-5.04448
CUTC	4.23267e-06	-5.04575
PDE4D	8.11646e-05	-5.05189
LONP2	0.0255276	-5.0616
CD52	0.00954247	-5.08236
RNF213	3.00522e-09	-5.09866
PAPOLA	0.000652765	-5.10675
RNF150	0.0360467	-5.11241
SNCG	0.000242527	-5.11253
TMEM160	0.00864153	-5.15949
WWTR1	5.93987e-06	-5.19015
USP6NL	0.0187088	-5.20051
TCEB2	0.000429646	-5.21673
FRAS1	0.0154677	-5.26965
FLYWCH2	0.00415598	-5.49095
HECTD1	0.0020766	-5.50239
PPP1R12A	0.000337459	-5.50379
FOLR2	0.0296685	-5.5135
PCDH19	0.0031118	-5.52657
TRAPPC5	0.00227448	-5.52838
PGAM2	5.38831e-05	-5.55958
GTF3C6	0.0344935	-5.5659
CLIP1	0.025135	-5.59298
ARHGEF12	0.0264269	-5.60087
PSME4	0.00884186	-5.60198
MYLK	0.000261505	-5.62002
OBFC1	1.28225e-06	-5.68297
MAN1A2	0.000842663	-5.70844
TLN1	0.00372617	-5.7368
ITIH5	0.00156069	-5.73936
FCER1G	0.00129501	-5.78976
MYL9	0.000990173	-5.79576
PCSK5	0.000344016	-5.81226
DMXL1	0.0309121	-5.83636
LAMA1	0.00898753	-5.86934
SYNPO	0.000385053	-5.92958
GLUL	0.0420516	-5.96304
IQGAP1	0.00108315	-5.99603
CSRP1	0.0365546	-6.00915
KIF26B	0.0166076	-6.04138
LYST	7.40245e-12	-6.12453
BRD4	0.00662854	-6.16213
LHX1	0.00397174	-6.21219
GFPT1	0.0415652	-6.30382
EMD	0.0228994	-6.30403
ENOPH1	0.0206194	-6.34317
ITPR2	0.0375356	-6.38636
KLK12	4.87711e-06	-6.40519
NOP10	0.000417279	-6.4931
LRP10	0.000840145	-6.71292
SPINT2	0.00846815	-6.78936
GPKOW	0.00453192	-6.87051
MEX3C	0.0211088	-6.87179
LAGE3	0.0120307	-6.87737
RNF217	0.00298753	-6.92087
GPR37L1	4.01105e-05	-6.94464
OBSL1	0.0351102	-6.9592
TMEM88	0.03036	-6.96641
GREB1	0.00829208	-7.02024
C12orf45	0.0485947	-7.14933
PALLD	0.000255051	-7.1758
RAPH1	0.0116368	-7.18414
HDAC7	0.0186288	-7.20574
SYNE1	4.05512e-09	-7.21633
GPR64	0.00769602	-7.25762
TFDP2	0.00585131	-7.32341
ITGB5	0.000834118	-7.44817
COL16A1	0.000181739	-7.46415
MICAL2	0.00011994	-7.48012
METTL7B	0.00147717	-7.51013
SORBS1	0.000349591	-7.51607
SPATS2L	0.0394459	-7.59026
PDZD11	0.0147735	-7.7711
TCTEX1D4	0.0117359	-7.79563
RAB25	0.019969	-7.83438
LPHN2	3.94227e-06	-7.8624
DDRGK1	0.00812463	-7.86587
ACVR2B	5.19972e-07	-7.88807
RILP	0.023106	-7.91637
NBPF10	0.0158768	-7.98802
SNX29	0.0107585	-8.08464
SFTPA1	0.0131277	-8.11689
EXOSC6	0.00577774	-8.20082
SUSD2	0.00275562	-8.23757
PPP1R14C	0.0128525	-8.23816
SF3B5	0.0342658	-8.346
RUNX1	0.0223402	-8.40266
DCBLD2	0.0362861	-8.43376
FOXP1	0.000636101	-8.53035
DSE	2.16305e-08	-8.83635
NUPR1L	0.00274422	-8.83922
DENND3	0.00994358	-8.91815
MYCBP2	8.60749e-05	-8.92571
WNK1	0.00271366	-8.974
RXRG	0.0414114	-9.21943
SNED1	1.63782e-13	-9.39823
MBTPS1	0.00210819	-9.47113
TET2	0.00139328	-9.82941
SLC35F3	0.00433448	-10.3885
PCED1A	0.00368663	-10.7337
CNPY3	0.0293489	-10.8845
AVL9	0.00289761	-11.0338
COL18A1	0.00332844	-11.3143
MLXIP	0.02261	-11.6436
APBB2	0.00355817	-12.1688
GPR78	0.0315451	-12.2731
PDZK1IP1	0.00681169	-12.3104
NRP1	0.04938	-12.4595
WNT16	0.000911378	-12.8447
TBC1D16	0.0371443	-13.2975
TNFRSF12A	0.0239393	-13.3856
SVIL	1.28304e-07	-14.3162
ADCY1	0.00108416	-14.3588
BMPR2	0.0013036	-15.2316
PKD1	0.00808174	-16.3024
PAK1IP1	0.0132489	-16.324
MCF2L	0.00470456	-16.3894
C1orf43	0.0442066	-16.3994
SBNO1	0.0418916	-16.9458
GAK	0.00212346	-18.9454
SLC5A5	0.0122975	-19.2404
ERN1	0.000848437	-20.1217
ASPN	0.00492323	-21.2916
GPR133	0.0470969	-23.0869
NR4A1	0.0245449	-23.546
NEDD8-MDP1	0.033803	-25.3862
AFF1	0.00913964	-25.9222
GPX4	0.0132179	-26.8979
COX8A	1.77903e-05	-27.5197
RBFOX2	0.0174269	-28.0928
VEGFC	0.0412651	-40.2215
CA12	0.0292672	-44.3208
WNK2	0.0433703	-48.4957
SDK1	0.000293309	-50.0569
TMEM131	0.00522824	-56.2899
WHSC1L1	0.0114728	-59.1786
NKAIN1	0.00199093	-59.7917
LRRFIP1	0.00340496	-61.3579
MYO9B	0.0250879	-67.5949
CRYL1	0.0127919	-69.8645
NOTCH2	0.0185735	-77.8736
NISCH	0.0435446	-87.0712
PPP1R7	0.0167478	-104.985
PGLS	7.81123e-05	-115.853
ALYREF	0.0363812	-118.074
CSRP2	0.000710617	-123.001
MPG	0.030589	-127.582
C1orf172	0.0257401	-139.558
LGALS2	0.0239351	-141.944
PTPRS	0.00587444	-182.97
IGSF1	0.015805	-231.452
DKK3	0.0456349	-250.005
CACNG8	0.000484785	-278.647
FGD6	0.0310196	-324.814
